# Supplementary material for: Anaerobic Degradation of Syringic Acid by an Adapted Strain of Rhodopseudomonas palustris
Source: Appl Environ Microbiol. 2020 Jan 21;86(3):e01888-19. doi: 10.1128/AEM.01888-19 (PMC6974649; doi:10.1128/AEM.01888-19)
Supplement: Supplemental file 2 [file zam003209574sd2.xlsx]

## Sheet: Table S1
Table S1. Gene transcripts obtained from RNA-seq analysis normalized to RPKM
Gene_Name	Alt_Locus_Tag	Desc	RPKM
			Succinate_1	Succinate_2	Succinate_3	4-HBA_1	4-HBA_2	4-HBA_3	SA_1	SA_2	SA_3
TX73_RS01180	RPA0229	hypothetical protein	78.8582	192.472	170.135	178.69	127.347	215.075	123.808	49.9172	62.0883
TX73_RS01485	RPA0286	GGDEF domain-containing protein	243.876	280.989	211.161	365.148	285.351	287.096	326.686	155.148	153.447
TX73_RS03440	RPA0666	ABC transporter ATP-binding protein	268.702	353.038	360.784	5127.62	5536.05	6232.24	362.06	294.107	316.65
TX73_RS03445	RPA0667	branched-chain amino acid ABC transporter permease	106.605	195.56	277.526	9317.76	8897.78	7993.29	517.08	353.468	269.641
TX73_RS03940	RPA0765	TonB-dependent receptor	500.896	616.529	669.682	304.29	273.56	386.74	408.878	192.923	175.621
TX73_RS08545	RPA1674	response regulator	210.289	95.7216	98.944	108.768	67.2109	81.8864	72.8281	25.6332	44.3488
TX73_RS08915	RPA1747	DUF1445 domain-containing protein	230.733	423.028	257.013	209.766	205.17	151.934	133.171	269.823	122.403
TX73_RS25060	RPA1890	hypothetical protein	392.831	665.934	500.753	5588.58	2210.88	2730.86	1615.74	971.362	677.65
TX73_RS09835	RPA1925	MFS transporter	37.9688	97.7801	27.7526	41.4353	34.195	27.6243	270.504	52.6154	31.9311
TX73_RS10870	RPA2133	hypothetical protein	299.369	107.044	43.4388	14.2434	17.6871	19.7317	140.454	70.1539	80.7148
TX73_RS13865	RPA2714	acyl-CoA synthetase	419.117	956.187	1128.2	748.425	997.551	1079.32	417.201	1088.73	536.621
TX73_RS14140	RPA2769	GGDEF domain-containing protein	83.2392	143.068	108.597	239.548	81.3605	70.0474	215.363	78.2486	98.4544
TX73_RS15080	RPA2955	MexE family multidrug efflux RND transporter periplasmic adaptor subunit	87.6202	233.643	302.865	778.207	528.254	597.869	177.909	151.101	164.091
TX73_RS16055	RPA3149	pilus assembly protein	186.923	212.029	194.268	536.069	392.653	420.284	316.282	165.941	131.272
TX73_RS16150	RPA3167	RES domain-containing protein	135.811	57.6388	95.3241	47.9096	61.3152	55.2486	95.717	95.7871	56.7665
TX73_RS16730	RPA3280	TonB-dependent receptor	239.495	160.565	95.3241	86.7551	96.6893	65.1145	467.14	93.0888	76.2799
TX73_RS16975	RPA3329	curlin	140.192	191.443	164.102	2798.18	741.678	1775.85	4205.3	16425.5	8383.7
TX73_RS19350	RPA3792	GGDEF domain-containing protein	86.1599	181.151	143.589	137.254	103.764	108.524	164.383	72.8521	77.1669
TX73_RS19465	RPA3814	EF-hand domain-containing protein	575.373	680.344	483.86	4234.17	1591.84	2263.22	1590.77	1689.09	1314.5
TX73_RS19915	RPA3901	flagella basal body P-ring formation protein FlgA	173.78	216.146	195.475	371.623	293.605	500.197	160.222	156.497	309.555
TX73_RS19970	RPA3912	hypothetical protein	163.558	149.243	162.896	389.751	174.512	216.062	165.424	134.911	173.847
TX73_RS21430	RPA4200	YbaK/EbsC family protein	493.594	170.858	196.681	125.601	115.556	147.987	113.404	188.876	290.041
TX73_RS11585	WP_042441034.1	pyruvate kinase	61.3341	135.863	44.6455	16.8331	33.0159	23.678	211.202	52.6154	53.2186
megL	RPA0371	methionine gamma-lyase	499.435	372.594	359.577	332.777	290.068	276.243	747.009	566.628	338.825
TX73_RS01940	RPA0375	cation transporter	3515.03	866.641	765.006	366.443	341.95	272.297	287.151	407.432	576.534
TX73_RS02100	RPA0405	TRAP transporter substrate-binding protein	9004.44	1853.71	1654.3	778.207	915.011	619.574	929.079	1488.07	2827.68
TX73_RS02470	RPA0477	DUF937 domain-containing protein	762.296	401.413	380.09	308.175	347.846	232.833	726.2	1003.74	1852.01
TX73_RS02475	RPA0478	GlsB/YeaQ/YmgE family stress response membrane protein	714.105	357.155	336.651	357.379	402.086	184.491	1205.83	1299.2	1524.71
TX73_RS03530	RPA0684	hypothetical protein	671.755	233.643	187.028	424.712	403.265	271.31	4174.09	2421.66	2258.24
TX73_RS03635	RPA0705	hypothetical protein	1803.52	709.163	947.208	1059.19	1021.13	1158.25	307.959	1308.64	1179.68
TX73_RS04510	RPA0877	NfeD family protein	87.6202	91.6045	102.564	25.8971	28.2993	19.7317	46.8181	43.1716	98.4544
TX73_RS04570	RPA0889	heat-shock protein IbpA	53449.8	8279.4	17509.5	20010.7	20465.1	9926.99	303874	124668	55670.2
TX73_RS04940	RPA0962	hydrogenase small chain	182.542	68.9607	21.7194	27.1919	23.5828	25.6511	227.848	136.26	39.9139
TX73_RS05535	RPA1082	curlin	760.835	1988.54	1747.21	25605.7	13485.8	15681.7	18911.4	32492.1	38188.8
TX73_RS05540	RPA1083	hypothetical protein	16.0637	52.4925	21.7194	216.24	122.63	171.665	125.889	143.006	460.341
TX73_RS05570	RPA1089	hypothetical protein	26.2861	11.3219	18.0995	25.8971	77.8231	35.517	427.605	400.687	944.63
TX73_RS05850	RPA1146	DUF2076 domain-containing protein	5303.94	1207.33	1288.69	789.86	836.009	701.46	15776.7	7189.43	7292.72
TX73_RS05980	RPA1172	porin family protein	5758.11	4443.34	5122.16	13518.3	8941.4	9653.71	3306.4	3762.68	3093.77
TX73_RS06445	RPA1263	DUF1153 domain-containing protein	2720.61	2679.18	1970.43	2228.44	1607.17	2490.13	938.442	379.101	515.333
TX73_RS06690	RPA1311	carboxymuconolactone decarboxylase family protein	10.2224	37.0535	3.6199	5.17941	18.8662	4.93291	115.485	20.2367	32.8181
TX73_RS06730	RPA1320	Zn-finger-containing protein	407.434	127.629	103.771	138.549	133.243	86.8193	58.2625	118.722	123.29
TX73_RS07370	RPA1442	uridine monophosphate kinase	3456.62	4398.05	3335.14	3735.65	2991.47	2862.08	919.715	4059.48	2227.2
TX73_RS07565	RPA1482	hydrolase	880.583	797.68	937.555	2743.79	2108.3	2104.38	1796.77	2514.75	1778.39
TX73_RS08075	RPA1585	DNA-binding protein	10187.3	2723.43	3186.72	2325.56	2542.22	1792.62	781.342	2088.43	3022.81
TX73_RS08395	RPA1645	DUF3222 domain-containing protein	714.105	379.799	347.511	516.646	485.805	556.433	445.292	762.249	516.22
TX73_RS08425	RPA1651	branched-chain amino acid ABC transporter substrate-binding protein	1308.46	1049.85	1250.07	4680.89	3915.92	3323.8	698.11	1413.87	1012.04
TX73_RS08480	RPA1661	transcriptional regulator	798.804	334.511	486.274	174.805	183.946	142.068	1138.2	688.048	2303.48
TX73_RS09185	RPA1800	putative DNA modification/repair radical SAM protein	90.5409	133.804	67.5715	86.7551	80.1814	59.195	1087.22	371.006	219.083
TX73_RS09245	RPA1812	hypothetical protein	9208.88	1292.76	785.519	102.293	115.556	105.564	456.736	526.154	595.161
TX73_RS09615	RPA1882	Flp family type IVb pilin	151.875	282.019	249.773	198.112	156.825	196.33	79.0705	41.8225	60.3144
TX73_RS09785	RPA1915	DNA-binding response regulator	398.672	340.687	364.403	419.532	514.104	495.264	253.858	245.539	403.574
TX73_RS09855	RPA1929	PDZ domain-containing protein	4134.21	1138.37	937.555	1720.86	1440.91	1269.73	4860.76	10030.7	5743.17
TX73_RS10865	RPA2132	hypothetical protein	533.023	185.268	108.597	34.961	31.8367	36.5036	210.161	122.769	201.344
TX73_RS10995	RPA2158	hypothetical protein	368.005	136.892	165.309	249.907	349.025	259.471	2676.95	2610.53	5227.84
TX73_RS11175	RPA2193	ABC transporter permease	1366.88	550.657	631.07	1473.54	2078.82	1521.31	1291.14	4252.41	1747.34
TX73_RS11300	RPA2217	WYL domain-containing protein	2554.13	702.988	793.965	2477.05	1818.23	1485.79	734.524	721.776	748.608
TX73_RS11660	RPA2286	hypothetical protein	328.576	269.667	231.674	1711.8	1228.66	989.542	1720.82	1946.77	805.374
TX73_RS13070	RPA2564	hypothetical protein	26.2861	40.1413	32.5791	32.3713	23.5828	27.6243	20.808	6.74557	11.5307
TX73_RS13850	RPA2711	RDD family protein	2789.24	1388.48	1946.3	784.681	1030.57	734.017	1579.33	2246.27	4175
TX73_RS14565	RPA2856	iron-sulfur cluster insertion protein ErpA	1270.49	828.558	941.175	1798.55	1077.73	1274.66	651.292	1076.59	1381.91
TX73_RS14570	RPA2857	chemotaxis protein	153.335	114.248	84.4644	40.1404	50.7029	63.1413	236.171	254.982	97.5674
TX73_RS14830	RPA2908	nucleoside deaminase	238.035	180.121	112.217	152.793	121.451	132.202	232.01	109.278	81.6018
rseP	RPA2915	RIP metalloprotease RseP	6930.76	3839.16	4289.58	4467.24	4532.61	4684.29	2009.02	3619.67	3890.28
TX73_RS15475	RPA3034	hypothetical protein	1191.63	692.695	438.008	321.123	260.59	252.565	73.8685	58.0119	176.508
TX73_RS15650	RPA3068	hypothetical protein	8861.32	1650.94	1392.46	379.392	498.775	405.485	508.757	677.255	544.603
TX73_RS15730	RPA3083	hypothetical protein	454.165	199.677	243.74	236.958	232.29	149.961	498.352	1442.2	1353.53
TX73_RS15770	RPA3091	amidophosphoribosyltransferase	7926.71	4423.78	4669.67	2673.87	2517.46	2468.43	8041.27	8986.45	4998.11
TX73_RS16920	RPA3316	SAM-dependent methyltransferase	4846.86	899.577	826.544	1302.62	1073.02	956.985	1111.15	1544.74	957.934
TX73_RS17140	RPA3362	hypothetical protein	1010.55	957.216	778.279	1839.99	1051.79	1087.21	819.837	1176.43	502.028
TX73_RS17195	RPA3371	porin family protein	20969	2820.19	1709.8	1795.96	1595.37	1103.99	2223.34	7073.4	5442.49
TX73_RS17650	RPA3459	C4-dicarboxylate ABC transporter	3440.55	2653.44	3868.47	886.974	1432.65	884.965	858.332	3603.48	1845.8
TX73_RS17875	RPA3501	aryl-sulfate sulfotransferase	4418.98	3288.5	4692.6	9557.31	5862.68	4674.43	1468.01	3379.53	3385.59
TX73_RS17925	RPA3511	murein L%2CD-transpeptidase	4857.08	1513.02	1788.23	769.143	757.007	741.91	4891.97	2530.94	2359.36
TX73_RS18105	RPA3545	extensin	946.298	928.397	1163.2	831.296	851.338	912.589	264.262	211.811	385.835
TX73_RS18770	RPA3675	Flp family type IVb pilin	5560.96	3626.1	3385.82	9036.78	6893.24	5888.91	1323.39	1118.42	1173.47
TX73_RS19740	RPA3866	caspase	689.279	243.936	111.01	34.961	192.2	48.3425	1001.91	2586.25	2618.35
TX73_RS19750	RPA3868	DsbA family oxidoreductase	1026.62	549.627	651.582	954.307	953.923	677.782	2659.27	2775.13	3383.81
TX73_RS20740	RPA4068	hypothetical protein	1020.78	458.023	771.039	499.813	475.193	408.445	811.513	891.764	1362.4
TX73_RS20795	RPA4078	hypothetical protein	1958.31	441.555	511.613	362.559	327.8	268.35	308.999	689.397	892.298
TX73_RS20930	RPA4105	HlyD family secretion protein	276.004	120.424	193.061	183.869	341.95	162.786	510.837	339.977	404.461
TX73_RS21640	RPA4243	poly-beta-hydroxybutyrate polymerase	3605.57	1550.07	1674.81	845.539	574.24	633.386	750.13	667.811	850.61
TX73_RS25280	RPA4310	hypothetical protein	36.5084	62.7851	39.8189	54.3838	58.9569	35.517	215.363	138.959	332.616
TX73_RS22990	RPA4499	hypothetical protein	830.932	618.588	532.126	1570.66	1374.88	968.824	851.049	1183.17	779.652
TX73_RS23180	RPA4535	hypothetical protein	45.2704	49.4047	18.0995	2.58971	4.71655	4.93291	62.4241	53.9645	131.272
TX73_RS23455	RPA4591	O-acetylhomoserine aminocarboxypropyltransferase/cysteine synthase	717.025	732.836	728.807	924.525	813.605	976.717	297.555	263.077	337.051
TX73_RS24720	RPA4834	peptide-methionine (S)-S-oxide reductase MsrA	820.709	460.081	422.322	265.445	325.442	198.303	1634.47	972.711	1483.91
TX73_RS07260	WP_042440893.1	hypothetical protein	1264.65	1242.32	1510.71	460.968	456.326	606.748	599.271	1361.26	1357.07
TX73_RS12235	WP_052304837.1	class I SAM-dependent methyltransferase	10.2224	12.3512	6.03317	10.3588	9.43311	5.9195	49.9393	9.4438	10.6437
TX73_RS13255	WP_012496044.1	hypothetical protein	297.909	142.039	384.916	88.05	241.723	59.195	3282.47	26166.1	9220.12
TX73_RS19420	WP_042441230.1	hypothetical protein	1550.88	95.7216	94.1175	134.665	145.034	119.376	3419.8	1262.77	4501.4
TX73_RS04450	RPA0864	hypothetical protein	109.525	34.995	34.9924	32.3713	56.5986	28.6109	840.645	253.633	698.937
TX73_RS05690	RPA1114	DUF2852 domain-containing protein	20047.5	30914	31081.7	2958.74	2779.23	2059	9649.73	10438.1	14752.2
TX73_RS09125	RPA1789	branched-chain amino acid ABC transporter substrate-binding protein	3006.83	3073.38	3695.92	6873.08	7366.08	7340.17	2134.9	8247.13	7580.98
TX73_RS18325	WP_042441214.1	hypothetical protein	20.4447	19.556	22.926	10.3588	5.89569	13.8122	71.7877	71.503	70.9581
TX73_RS09420	RPA1845	TonB-dependent siderophore receptor	303.75	810.031	867.57	709.579	1653.15	831.689	934.281	827.007	219.97
TX73_RS15485	RPA3036	hypothetical protein	39.4291	27.7901	98.944	6.47426	21.2245	8.87924	159.181	491.077	446.149
TX73_RS24860	WP_049774756.1	hypothetical protein	141.653	413.764	452.488	258.971	640.272	390.687	112.363	95.7871	94.0195
TX73_RS24750	pRPA1	replication protein	3034.58	2469.21	1738.76	4354.59	4040.91	3252.76	2388.76	2845.28	1290.55
TX73_RS24760	pRPA2	ParA family protein	1406.3	1887.67	476.62	600.812	925.623	801.105	2078.72	2696.88	1050.18
TX73_RS24765	pRPA3	restriction endonuclease	1564.02	1953.54	1645.85	3479.27	2984.4	2518.75	1271.37	1500.21	785.861
TX73_RS24770	pRPA4	RNA methyltransferase	3193.76	3407.9	1928.2	4810.38	4602.18	3655.29	2485.52	2964	1237.33
TX73_RS24775	pRPA5	recombinase family protein	2421.24	2117.2	646.756	664.259	615.51	657.064	1090.34	1358.56	1182.34
TX73_RS24780	pRPA6	hypothetical protein	838.233	567.125	447.661	2594.89	1916.1	1822.22	1133	536.947	750.382
TX73_RS00005	RPA0001	chromosomal replication initiator protein DnaA	363.624	942.806	943.588	561.966	575.419	712.313	298.595	225.302	300.685
TX73_RS00010	RPA0002	DNA polymerase III subunit beta	806.106	1475.97	1704.97	1956.52	1952.65	2058.01	258.02	453.302	690.067
TX73_RS00015	RPA0003	DNA replication and repair protein RecF	109.525	244.965	238.914	95.8191	152.109	145.028	176.868	47.219	70.0711
gyrB	RPA0004	DNA topoisomerase (ATP-hydrolyzing) subunit B	2777.56	2099.7	2804.22	2255.63	2156.64	1980.07	1611.58	1005.09	1514.07
hppD	RPA0005	4-hydroxyphenylpyruvate dioxygenase	1702.75	177.034	394.569	1294.85	5682.27	519.929	63966	7271.72	81121.9
TX73_RS00030	RPA0006	Lrp/AsnC family transcriptional regulator	67.1755	75.1363	66.3649	177.395	130.884	176.598	54.1009	31.0296	83.3758
TX73_RS00035	RPA0007	PAS domain S-box protein	854.297	551.686	696.228	291.342	316.009	332.478	346.454	395.29	498.481
TX73_RS00040	RPA0008	KaiB 1	1168.27	357.155	343.891	662.965	531.791	405.485	67.6261	242.84	310.442
TX73_RS00045	RPA0009	circadian clock protein KaiC	632.326	697.841	885.669	1776.54	1700.32	1440.41	880.18	1218.25	1209.84
TX73_RS00050	RPA0010	Lrp/AsnC family transcriptional regulator	662.993	576.388	451.281	1381.61	1016.42	831.689	375.585	750.107	1377.47
TX73_RS00060	RPA0011	hypothetical protein	178.161	126.6	161.689	53.089	55.4195	49.3291	24.9696	130.864	330.842
ccoS	RPA0012	cbb3-type cytochrome oxidase assembly protein CcoS	30.6671	19.556	12.0663	32.3713	49.5238	25.6511	49.9393	136.26	78.9409
TX73_RS00070	RPA0013	copper-translocating P-type ATPase	2513.24	966.479	941.175	774.322	762.902	526.835	817.756	2213.9	1890.15
TX73_RS00075	RPA0014	nitrogen fixation protein FixH	736.01	307.75	237.707	258.971	277.097	231.847	193.515	497.823	647.493
ccoG	RPA0015	cytochrome c oxidase accessory protein CcoG	9946.35	3300.85	2871.79	2166.29	2280.45	1588.4	5737.82	10983.1	4121.78
ccoP	RPA0016	cytochrome-c oxidase%2C cbb3-type subunit III	18352.1	6092.22	4218.39	4704.2	4386.39	3362.27	3423.96	10303.2	9145.61
TX73_RS00090	RPA0017	CcoQ/FixQ family Cbb3-type cytochrome c oxidase assembly chaperone	1387.32	466.257	293.212	691.451	490.521	403.512	754.291	1605.45	553.473
ccoO	RPA0018	cytochrome-c oxidase%2C cbb3-type subunit II	13641	7859.46	4945.99	3516.82	3215.51	2547.36	5600.48	10342.3	4352.39
ccoN	RPA0019	cytochrome-c oxidase%2C cbb3-type subunit I	37232.7	25632.8	20822.9	11894.5	9821.04	7029.4	5633.78	19559.4	12469.1
TX73_RS00105	RPA0020	2-dehydropantoate 2-reductase	201.526	196.59	199.095	213.651	321.905	299.921	352.696	124.118	211.987
TX73_RS00110	RPA0021	short-chain dehydrogenase	242.416	125.57	108.597	401.404	528.254	491.318	507.716	414.178	412.444
TX73_RS00115	RPA0022	2-hydroxychromene-2-carboxylate isomerase	208.828	99.8387	118.25	625.414	667.392	613.654	374.545	384.497	401.8
TX73_RS00120	RPA0023	glutathione S-transferase	170.859	228.497	172.549	220.125	274.739	282.163	211.202	335.929	405.348
TX73_RS00125	RPA0024	short chain dehydrogenase	601.659	335.54	271.493	337.957	331.338	294.988	178.949	322.438	353.016
ggt	RPA0025	gamma-glutamyltransferase	870.361	980.889	740.873	1430.81	1538.78	1679.16	1024.8	1123.81	976.561
TX73_RS00135	RPA0026	MFS transporter	389.91	247.024	153.243	142.434	120.272	135.162	174.788	89.0415	114.42
TX73_RS00140	RPA0027	3-deoxy-7-phosphoheptulonate synthase	1247.13	1283.49	947.208	1192.56	1496.33	1481.85	799.029	646.225	674.989
TX73_RS00145	RPA0028	bifunctional phosphoribosylaminoimidazolecarboxamide formyltransferase/IMP cyclohydrolase PurH	503.816	537.276	534.539	565.851	599.002	669.89	569.1	671.859	525.977
TX73_RS00150	RPA0029	heparinase	1200.4	963.392	936.348	577.504	600.181	760.655	833.362	650.273	408.896
TX73_RS00155	RPA0030	methyltransferase domain-containing protein	2099.96	995.299	966.514	165.741	222.857	285.122	248.656	98.4853	254.562
TX73_RS00160	RPA0031	DUF1674 domain-containing protein	166.478	131.746	103.771	115.242	124.989	127.269	182.07	217.207	131.272
TX73_RS00165	RPA0032	nuclease	81.7789	124.541	143.589	50.4993	83.7188	84.8461	115.485	98.4853	172.96
TX73_RS00170	RPA0033	hypothetical protein	157.716	212.029	143.589	218.83	182.766	197.317	176.868	105.231	107.324
TX73_RS00175	RPA0034	FAD-dependent oxidoreductase	283.305	627.851	597.284	172.215	183.946	223.954	196.636	190.225	330.842
TX73_RS00180	RPA0035	phenylalanine--tRNA ligase subunit beta	1181.41	1446.12	1773.75	1785.6	1501.04	1563.73	388.07	480.284	643.058
TX73_RS00185	RPA0036	endonuclease domain-containing protein	464.387	262.462	384.916	366.443	397.37	358.129	417.201	236.095	183.604
TX73_RS00190	RPA0037	phenylalanine--tRNA ligase subunit alpha	1314.3	1031.32	993.06	2225.85	1742.77	1874.51	627.362	825.658	514.446
TX73_RS00195	RPA0038	50S ribosomal protein L20	2854.96	2901.5	2979.18	4717.15	4201.27	5395.62	705.392	1718.77	1501.65
TX73_RS00200	RPA0039	50S ribosomal protein L35	2980.55	2636.98	4063.94	5930.43	6340.23	5532.76	1670.89	3289.14	2181.96
TX73_RS00205	RPA0040	translation initiation factor IF-3	17272.9	8088.99	11723.7	11179.8	12706.4	9613.26	11000.2	14118.5	10608.2
TX73_RS00210	RPA0041	alpha/beta hydrolase	137.272	234.672	174.962	224.01	253.515	298.935	253.858	225.302	149.899
queG	RPA0042	tRNA epoxyqueuosine(34) reductase QueG	194.225	185.268	138.763	91.9346	87.2562	75.9669	147.737	94.438	141.916
TX73_RS00220	RPA0043	glutathione S-transferase family protein	674.676	447.73	527.299	545.133	465.76	476.519	443.211	339.977	325.52
TX73_RS00225	RPA0044	undecaprenyl-diphosphatase	357.783	340.687	477.827	542.543	547.12	617.601	241.373	155.148	205.778
TX73_RS00230	RPA0045	complex I NDUFA9 subunit family protein	439.561	555.803	655.202	976.319	933.877	1064.52	353.737	528.853	863.915
TX73_RS00240	RPA0046	ribonuclease D	290.607	396.267	459.728	611.171	527.075	605.762	141.495	226.651	218.196
lptC	RPA0047	LPS export ABC transporter periplasmic protein LptC	895.186	536.247	739.667	468.737	662.676	601.815	402.636	580.119	677.65
TX73_RS00250	RPA0048	organic solvent tolerance protein OstA	607.5	424.057	533.332	343.136	438.639	393.646	175.828	219.906	291.815
lptB	RPA0049	LPS export ABC transporter ATP-binding protein	620.643	402.442	577.978	517.941	466.939	548.54	136.293	246.888	336.164
rpoN	RPA0050	RNA polymerase sigma-54 factor	2430	2519.64	2717.34	3711.05	3662.4	3606.95	1194.38	1860.43	2104.79
raiA	RPA0051	ribosome-associated translation inhibitor RaiA	5077.59	4057.36	4377.67	6926.17	4961.81	5217.05	1222.47	2652.36	2166.88
ptsN	RPA0052	PTS IIA-like nitrogen-regulatory protein PtsN	1117.16	859.436	1340.57	718.643	810.068	792.226	427.605	786.533	1019.14
TX73_RS00275	RPA0053	DUF1150 domain-containing protein	11021.2	2564.93	4343.88	2957.44	2890.07	1950.47	19589.7	9066.04	8485.7
TX73_RS00280	RPA0054	heat-shock protein Hsp20	13492.1	3506.7	6288.98	8166.64	7572.43	5120.36	27857.8	16179.9	13796
TX73_RS00285	RPA0055	sn-glycerol-3-phosphate import ATP-binding protein UgpC	172.32	224.38	213.574	372.918	336.054	378.848	252.818	325.136	283.832
TX73_RS00290	RPA0056	sn-glycerol-3-phosphate ABC transporter permease UgpE	124.129	139.98	144.796	323.713	349.025	303.867	162.303	253.633	146.351
TX73_RS00295	RPA0057	sn-glycerol-3-phosphate ABC transporter permease UgpA	176.701	168.799	184.615	468.737	475.193	408.445	272.585	516.711	329.955
TX73_RS00300	RPA0058	sn-glycerol-3-phosphate ABC transporter substrate-binding protein UgpB	1105.47	943.836	923.075	3068.8	2887.71	2649.96	1013.35	2927.58	2097.7
TX73_RS00305	RPA0059	CoA transferase	1734.88	1139.4	1254.9	2334.62	2069.39	2211.92	958.21	1278.96	1082.11
TX73_RS00315	RPA0060	TIGR02300 family protein	2275.2	1891.79	3243.43	1503.32	3410.07	3265.59	3833.88	3712.76	4772.82
aroA	RPA0061	3-phosphoshikimate 1-carboxyvinyltransferase	248.257	504.34	450.075	287.457	402.086	571.231	235.131	236.095	337.938
TX73_RS00325	RPA0062	DUF374 domain-containing protein	167.939	217.175	351.131	164.446	222.857	241.713	208.08	140.308	135.707
TX73_RS00330	RPA0063	cytidylate kinase	775.439	516.691	626.243	383.276	504.671	411.405	626.322	414.178	602.257
TX73_RS00335	RPA0064	30S ribosomal protein S1	5931.89	6415.41	6965.9	24181.4	22316.4	22709.2	4735.91	4062.18	3600.24
sppA	RPA0065	signal peptide peptidase SppA	1877.99	947.953	942.381	1148.53	1015.24	1358.52	382.868	539.645	762.799
TX73_RS00345	RPA0066	integration host factor subunit beta	544.706	617.559	903.769	1340.17	1440.91	1591.36	295.474	663.764	629.753
TX73_RS00350	RPA0067	DUF1049 domain-containing protein	505.277	500.223	680.542	476.506	674.467	829.716	693.948	1075.24	466.549
TX73_RS00355	RPA0068	N-(5'-phosphoribosyl)anthranilate isomerase	420.577	395.238	453.694	348.315	291.247	349.25	114.444	152.45	327.294
trpB	RPA0069	tryptophan synthase subunit beta	1017.85	920.163	972.547	1151.12	1266.39	1458.17	523.322	577.421	572.987
TX73_RS00365	RPA0070	tryptophan synthase subunit alpha	797.344	573.3	610.557	782.091	877.279	1029.01	455.696	910.652	498.481
TX73_RS00370	RPA0071	acetyl-CoA carboxylase carboxyl transferase subunit beta	1311.38	872.816	1388.84	1180.91	1240.45	1215.47	1572.05	1674.25	2011.66
TX73_RS00375	RPA0072	bifunctional folylpolyglutamate synthase/dihydrofolate synthase	175.24	292.311	334.238	75.1015	93.1519	94.7119	190.394	120.071	196.022
trxA	RPA0073	thioredoxin	4072.88	3161.9	4569.52	4468.54	4168.25	3797.36	3762.09	4292.88	7068.31
addA	RPA0074	double-strand break repair helicase AddA	757.915	865.612	850.677	365.148	343.129	382.794	414.08	202.367	382.287
addB	RPA0075	double-strand break repair protein AddB	1296.78	799.739	808.445	318.534	280.635	281.176	432.807	184.829	330.842
TX73_RS00395	RPA0076	nucleotidyltransferase family protein	632.326	560.949	546.605	485.57	374.966	562.352	199.757	308.947	288.267
TX73_RS00400	RPA0077	hypothetical protein	86.1599	59.6973	89.2909	107.473	117.914	126.283	61.3837	21.5858	17.7395
TX73_RS00405	RPA0078	bifunctional tRNA (adenosine(37)-N6)-threonylcarbamoyltransferase complex ATPase subunit type 1 TsaE/phosphotransferase	388.45	636.086	590.044	248.612	247.619	334.452	292.353	203.716	353.903
TX73_RS00410	RPA0079	two-component sensor histidine kinase	1177.03	2366.28	2497.73	1494.26	1433.83	1443.37	633.605	484.332	551.699
TX73_RS00415	RPA0080	deoxyuridine 5'-triphosphate nucleotidohydrolase	68.6358	129.687	170.135	82.8706	126.168	199.29	116.525	76.8995	78.9409
TX73_RS00420	RPA0081	bifunctional phosphopantothenoylcysteine decarboxylase/phosphopantothenate--cysteine ligase CoaBC	140.192	261.433	215.987	150.203	248.798	334.452	198.717	113.326	170.299
ubiB	RPA0082	2-polyprenylphenol 6-hydroxylase	400.132	525.954	524.886	516.646	615.51	720.205	278.828	245.539	277.624
TX73_RS00430	RPA0083	ubiquinone/menaquinone biosynthesis C-methyltransferase UbiE	585.595	759.597	812.065	1792.08	1846.53	1702.84	526.443	961.918	1113.16
TX73_RS00435	RPA0084	formamidopyrimidine-DNA glycosylase	148.954	192.472	203.921	150.203	215.782	169.692	230.969	188.876	172.96
TX73_RS00440	RPA0085	peptidoglycan-binding protein	538.864	373.623	329.411	418.237	419.773	368.982	549.332	970.013	2566.02
TX73_RS00445	RPA0086	molybdopterin-synthase adenylyltransferase MoeB	137.272	173.946	152.036	128.19	156.825	133.189	230.969	116.024	103.776
TX73_RS00450	RPA0087	MFS transporter	492.134	537.276	585.218	174.805	227.574	261.444	433.848	389.894	400.026
TX73_RS00455	RPA0088	hypothetical protein	138.732	184.238	232.88	471.326	338.413	294.988	92.5958	140.308	304.233
TX73_RS00460	RPA0089	phasin	623.564	1095.14	1034.09	3529.77	2184.94	2140.88	829.2	1129.21	651.927
TX73_RS00465	RPA0090	hypothetical protein	1613.67	2226.3	2211.76	5460.39	4125.8	4008.49	332.929	1314.04	2213.89
TX73_RS00470	RPA0091	hypothetical protein	2733.75	2514.49	2350.52	3063.62	2506.85	2607.54	1068.49	3554.91	2406.37
TX73_RS00475	RPA0092	DUF3861 domain-containing protein	274.543	191.443	661.235	1112.28	765.261	592.936	185.192	161.894	227.953
TX73_RS00480	RPA0093	TetR family transcriptional regulator	141.653	60.7266	30.1659	300.406	246.44	253.552	130.05	97.1362	114.42
TX73_RS00485	RPA0094	PepSY domain-containing protein	110.986	117.336	90.4976	170.921	122.63	152.92	95.717	66.1066	128.612
TX73_RS00490	RPA0095	efflux RND transporter periplasmic adaptor subunit	178.161	240.848	153.243	134.665	130.884	200.276	148.777	129.515	130.385
TX73_RS00495	RPA0096	hydrophobe/amphiphile efflux-1 family RND transporter	848.456	739.012	563.498	704.4	758.186	756.709	639.847	352.119	332.616
TX73_RS00500	RPA0097	flagellar basal body rod protein FlgC	80.3185	73.0778	55.5052	68.6272	54.2404	51.3023	41.6161	31.0296	47.8967
TX73_RS00505	RPA0098	ABC transporter ATP-binding protein	78.8582	134.834	80.8445	60.8581	67.2109	87.8059	100.919	117.373	203.118
TX73_RS00510	RPA0099	ABC transporter ATP-binding protein	89.0805	99.8387	55.5052	54.3838	80.1814	92.7388	160.222	130.864	127.725
TX73_RS00515	RPA0100	ABC transporter permease	40.8894	75.1363	31.3725	29.7816	41.2698	39.4633	145.656	45.8699	55.8795
TX73_RS00520	RPA0101	ABC transporter permease	81.7789	91.6045	45.8521	98.4088	110.839	88.7924	108.202	126.817	151.673
TX73_RS00525	RPA0102	peptide ABC transporter substrate-binding protein	562.23	374.652	305.278	980.204	905.578	798.145	818.796	1585.21	842.627
TX73_RS00530	RPA0103	GTP-binding protein	125.589	121.453	73.6047	88.05	96.6893	87.8059	185.192	132.213	151.673
TX73_RS00535	RPA0104	amidohydrolase	125.589	149.243	88.0843	133.37	140.317	128.256	230.969	280.616	168.525
TX73_RS00540	RPA0105	PLP-dependent aminotransferase family protein	423.498	310.838	206.334	694.041	649.705	621.547	481.706	1025.33	806.261
TX73_RS00545	RPA0106	branched-chain amino acid ABC transporter substrate-binding protein	1772.85	683.432	604.524	661.67	757.007	618.587	789.665	831.054	423.088
TX73_RS00550	RPA0107	Zn-binding dehydrogenase	2047.39	496.106	549.019	120.421	173.333	154.893	1370.21	658.367	367.208
TX73_RS00555	RPA0108	thiamine pyrophosphate-binding protein	2602.32	789.446	748.113	292.637	340.771	364.049	773.019	612.498	659.023
TX73_RS00560	RPA0109	SDR family NAD(P)-dependent oxidoreductase	1336.21	396.267	571.945	441.545	446.893	424.231	642.968	514.012	539.281
TX73_RS00565	RPA0110	TetR/AcrR family transcriptional regulator	166.478	113.219	138.763	139.844	145.034	108.524	214.323	186.178	202.231
TX73_RS00570	RPA0111	sulfite exporter TauE/SafE family protein	14.6034	79.2534	7.2398	1.29485	3.53741	1.97317	78.0301	0	15.0786
TX73_RS00575	RPA0112	aldehyde dehydrogenase	135.811	150.273	32.5791	18.1279	22.4036	30.5841	212.242	60.7101	39.9139
TX73_RS00580	RPA0112a	nuclear transport factor 2 family protein	8.76202	19.556	0	1.29485	1.17914	2.95975	24.9696	1.34911	0.886976
TX73_RS00585	RPA0113	FAD-binding oxidoreductase	35.0481	99.8387	14.4796	41.4353	17.6871	22.6914	131.091	25.6332	28.3832
TX73_RS00590	RPA0114	hypothetical protein	754.994	667.993	715.534	435.071	442.177	301.894	144.616	75.5504	260.771
TX73_RS24970	RPA0115	hypothetical protein	559.309	236.731	319.758	236.958	264.127	243.686	707.473	599.006	253.675
rfbC	RPA0118	dTDP-4-dehydrorhamnose 3%2C5-epimerase	146.034	81.3119	71.1914	110.062	175.692	104.578	142.535	80.9468	72.732
rfbD	RPA0119	dTDP-4-dehydrorhamnose reductase	70.0962	77.1948	51.8853	31.0765	62.4943	66.101	100.919	60.7101	62.0883
rfbA	RPA0120	glucose-1-phosphate thymidylyltransferase	208.828	176.004	150.829	384.571	407.982	443.962	188.313	174.036	191.587
TX73_RS00625	RPA0122	ATPase	820.709	639.173	754.146	407.879	331.338	329.519	379.747	652.971	581.856
TX73_RS00630	RPA0123	KTN NAD-binding domain-containing protein	316.893	292.311	218.401	104.883	95.5102	89.779	259.06	156.497	219.97
TX73_RS00635	RPA0124	phosphodiesterase	37.9688	68.9607	14.4796	12.9485	18.8662	12.8256	90.515	40.4734	43.4618
TX73_RS00640	RPA0125	phosphodiesterase	21.9051	56.6096	9.65307	15.5382	3.53741	6.90608	81.1513	22.9349	9.75674
TX73_RS00645	RPA0126	ABC transporter substrate-binding protein	73.0168	51.4632	24.1327	64.7426	62.4943	52.2889	207.04	83.645	47.8967
TX73_RS00650	RPA0127	carbohydrate ABC transporter permease	13.143	37.0535	1.20663	3.88456	2.35828	1.97317	101.959	6.74557	4.43488
TX73_RS00655	RPA0128	sugar ABC transporter permease	7.30168	47.3462	1.20663	2.58971	4.71655	0.986583	71.7877	4.04734	6.20883
TX73_RS00660	RPA0129	ABC transporter ATP-binding protein	51.1118	115.278	20.5128	3.88456	2.35828	5.9195	151.899	8.09468	15.0786
TX73_RS00665	RPA0130	LysR family transcriptional regulator	213.209	114.248	69.9848	7.76912	24.7619	16.7719	145.656	51.2663	47.0097
TX73_RS00670	RPA0131	sulfate ABC transporter ATP-binding protein	20.4447	77.1948	21.7194	5.17941	4.71655	3.94633	74.9089	8.09468	8.86976
TX73_RS00675	RPA0132	sulfonate ABC transporter permease	59.8738	111.161	47.0587	10.3588	10.6122	9.86583	100.919	22.9349	64.7493
TX73_RS00680	RPA0133	sulfate ABC transporter substrate-binding protein	128.51	132.775	94.1175	20.7176	24.7619	12.8256	127.969	137.61	204.891
TX73_RS00685	RPA0134	(2Fe-2S)-binding protein	638.167	700.929	547.812	396.225	279.456	251.579	702.271	702.888	622.657
TX73_RS00690	RPA0135	FAD-dependent oxidoreductase	582.674	507.427	549.019	367.738	244.082	219.021	408.878	445.207	337.051
TX73_RS00695	RPA0136	chemotaxis protein	416.196	1281.43	1396.08	1009.99	731.066	827.743	547.251	330.533	485.176
TX73_RS00700	RPA0137	chemotaxis response regulator protein-glutamate methylesterase	290.607	1204.24	1069.08	1021.64	654.422	786.306	262.181	160.545	407.122
TX73_RS00705	RPA0138	methyltransferase domain-containing protein	172.32	1030.29	1168.02	1112.28	721.633	688.635	580.544	341.326	434.618
TX73_RS00710	RPA0139	methyl-accepting chemotaxis protein	1305.54	9244.85	7464.24	8691.05	5031.38	6689.03	3693.43	2548.48	4146.61
TX73_RS00715	RPA0140	chemotaxis protein CheW	122.668	880.021	886.876	820.937	516.463	655.091	298.595	203.716	389.383
TX73_RS00720	RPA0141	chemotaxis protein	96.3822	651.524	625.036	655.196	360.816	519.929	239.292	217.207	238.597
TX73_RS00725	RPA0142	chemotaxis protein CheA	442.482	3324.52	2664.25	3437.83	1795.83	2287.89	1100.75	999.693	1182.34
TX73_RS00730	RPA0143	response regulator	45.2704	458.023	398.189	717.348	311.292	338.398	67.6261	90.3906	194.248
TX73_RS00735	RPA0144	STAS domain-containing protein	77.3979	548.598	500.753	1631.51	670.93	535.714	292.353	94.438	217.309
TX73_RS00740	RPA0145	two-component system response regulator	185.463	1306.14	1111.31	2335.91	1041.18	1159.23	587.827	298.154	810.696
TX73_RS00750	RPA0147	molybdenum-dependent transcriptional regulator	334.417	235.702	282.352	345.726	313.651	296.961	282.989	356.166	359.225
TX73_RS00755	RPA0148	DUF2478 domain-containing protein	71.5565	68.9607	14.4796	6.47426	5.89569	4.93291	55.1413	4.04734	11.5307
TX73_RS00760	RPA0149	ABC transporter ATP-binding protein	146.034	81.3119	56.7118	5.17941	14.1497	8.87924	111.323	14.8402	18.6265
TX73_RS00765	RPA0150	iron ABC transporter permease	160.637	127.629	57.9184	7.76912	9.43311	5.9195	104.04	10.7929	12.4177
TX73_RS00770	RPA0151	iron ABC transporter substrate-binding protein	330.036	144.097	76.0179	25.8971	16.5079	14.7987	141.495	17.5385	20.4005
TX73_RS00775	RPA0152	tRNA (N6-threonylcarbamoyladenosine(37)-N6)-methyltransferase TrmO	620.643	160.565	148.416	45.3198	31.8367	30.5841	78.0301	8.09468	20.4005
TX73_RS00780	RPA0153	TonB-dependent receptor	327.115	157.477	136.35	262.855	227.574	207.182	368.302	248.237	129.499
TX73_RS00785	RPA0154	flagellar motor protein MotA	30.6671	59.6973	26.5459	9.06397	7.07483	10.8524	68.6665	10.7929	14.1916
TX73_RS00790	RPA0155	biopolymer transporter ExbD	29.2067	31.9072	54.2985	11.6537	8.25397	14.7987	38.4949	21.5858	33.7051
TX73_RS00795	RPA0156	energy transducer TonB	43.8101	82.3412	27.7526	1.29485	20.0453	8.87924	55.1413	9.4438	17.7395
TX73_RS00805	RPA0157	glucokinase	162.097	149.243	127.903	154.087	214.603	125.296	1569.97	1179.13	1557.53
rplU	RPA0158	50S ribosomal protein L21	1955.39	1400.83	2081.44	2676.46	3393.56	3205.41	855.21	1761.94	2333.63
TX73_RS00815	RPA0159	50S ribosomal protein L27	33034.3	12528.2	14070.6	26767.2	26798.3	18508.3	15145.1	43437.4	13021.7
TX73_RS00820	RPA0160	N-acetyltransferase	3842.15	1689.02	3212.06	6428.94	3497.32	2953.83	3028.61	3708.71	2519.01
TX73_RS00830	RPA0161	EamA/RhaT family transporter	267.242	317.013	341.477	125.601	127.347	149.961	125.889	114.675	158.769
obgE	RPA0162	GTPase ObgE	849.916	774.007	1159.58	731.592	960.998	889.898	1439.92	1266.82	1558.42
TX73_RS00840	RPA0163	glutamate 5-kinase	442.482	415.823	522.473	173.51	235.828	214.088	468.181	225.302	304.233
TX73_RS00845	RPA0164	gamma-glutamyl-phosphate reductase	699.501	606.237	733.634	831.296	757.007	699.487	492.11	700.19	1002.28
TX73_RS00850	RPA0165	nicotinate-nucleotide adenylyltransferase	118.287	134.834	183.408	56.9735	112.018	102.605	171.666	124.118	130.385
rsfS	RPA0166	ribosome silencing factor	8322.46	6188.97	9054.58	6228.24	6906.21	5392.66	4993.93	10734.9	7076.3
TX73_RS00860	RPA0167	23S rRNA (pseudouridine(1915)-N(3))-methyltransferase RlmH	1705.67	1116.75	2222.62	1296.15	1554.1	1282.56	7399.34	6308.46	2428.54
TX73_RS00865	RPA0168	membrane protein	3237.57	1419.36	1641.02	956.896	1065.94	933.307	1062.25	1501.56	1707.43
TX73_RS00870	RPA0169	S41 family peptidase	20669.6	6498.78	7062.43	7976.29	7659.68	7345.11	5169.76	9316.98	8576.17
TX73_RS00875	RPA0170	divergent polysaccharide deacetylase family protein	569.531	934.572	985.82	706.99	632.018	702.447	358.939	395.29	440.827
TX73_RS00880	RPA0171	RNA pyrophosphohydrolase	1052.9	937.66	865.157	2091.19	1574.15	1534.14	267.383	442.509	544.603
TX73_RS00885	RPA0172	glycosyltransferase family 1 protein	219.051	296.428	343.891	177.395	222.857	220.995	189.353	164.592	160.543
TX73_RS00890	RPA0173	SDR family NAD-dependent epimerase/dehydratase	238.035	245.994	337.858	441.545	574.24	586.03	171.666	203.716	208.439
TX73_RS00895	RPA0174	RNA pyrophosphohydrolase	74.4772	109.102	88.0843	59.5632	77.8231	98.6583	65.5453	31.0296	57.6534
atpC	RPA0175	ATP synthase epsilon chain	1969.99	2296.29	2883.86	5939.49	6051.34	5736.98	1609.5	3050.35	1752.66
atpD	RPA0176	ATP synthase subunit beta	8145.76	11279.7	12976.1	33657.1	29873.5	29855	6644.01	12113.7	6302.85
TX73_RS00910	RPA0177	ATP synthase subunit gamma	2352.6	1767.25	2514.63	6989.62	6684.53	7204.03	1202.7	1485.37	1287
TX73_RS00915	RPA0178	ATP synthase subunit alpha	10210.7	10312.2	9212.65	31599.6	27659	28954.2	4137.68	7641.38	6341.88
TX73_RS00920	RPA0179	ATP synthase subunit delta	949.219	1137.34	2114.02	1437.29	2208.53	1896.21	1231.84	1160.24	910.038
TX73_RS00925	RPA0180	septal ring lytic transglycosylase RlpA family protein	7273.94	1861.94	1385.22	2218.08	3980.77	4049.92	648.17	1142.7	866.576
TX73_RS00930	RPA0181	primosomal protein N'	398.672	415.823	310.105	213.651	188.662	209.156	390.151	214.509	266.98
TX73_RS00935	RPA0182	tyrosine recombinase XerC	268.702	299.516	375.263	164.446	178.05	156.867	212.242	188.876	163.204
TX73_RS00940	RPA0183	DUF4337 domain-containing protein	2602.32	1202.18	1076.32	1192.56	1065.94	1353.59	697.069	980.806	755.704
TX73_RS00945	RPA0184	hypothetical protein	398.672	393.179	424.735	150.203	192.2	197.317	640.888	523.456	690.067
TX73_RS00950	RPA0185	dihydrolipoyl dehydrogenase	2124.79	3760.93	3232.57	3527.18	3380.59	3402.72	4776.48	5631.2	5360.88
TX73_RS00955	RPA0186	KR domain-containing protein	306.671	520.808	562.291	317.239	332.517	334.452	539.969	562.58	927.777
TX73_RS00960	RPA0187	membrane protein	750.613	748.275	714.327	1013.87	1137.87	865.233	1374.37	2027.72	1765.08
TX73_RS00965	RPA0188	dihydrolipoyllysine-residue succinyltransferase	3677.13	4072.8	3729.71	5167.76	5863.85	4192.98	8601	8191.82	8506.1
TX73_RS00970	RPA0189	2-oxoglutarate dehydrogenase E1 component	16753	12015.6	11359.3	20094.8	18418.1	13934.5	34398.8	38712.8	34989.4
TX73_RS00975	RPA0190	succinate--CoA ligase subunit alpha	1023.7	1430.68	1766.51	2805.95	2610.61	3046.57	539.969	1300.55	1028.89
TX73_RS00980	RPA0191	succinyl-CoA ligase subunit beta	1775.77	1859.88	2071.79	7984.06	7067.75	6944.56	2556.27	4051.39	2105.68
TX73_RS00985	RPA0192	malate dehydrogenase	1349.35	1629.33	1517.95	5611.89	4983.04	5893.84	1100.75	2112.71	2134.95
TX73_RS00990	RPA0193	cell division protein ZapE	134.351	268.638	334.238	639.657	734.603	575.178	213.282	141.657	185.378
TX73_RS00995	RPA0194	RNA 2'%2C3'-cyclic phosphodiesterase	496.515	623.734	715.534	1051.42	794.739	930.347	439.05	253.633	338.825
TX73_RS01000	RPA0195	arylesterase	552.007	387.003	667.269	248.612	220.499	183.504	697.069	267.124	690.067
TX73_RS01005	RPA0196	ABC transporter ATP-binding protein	354.862	257.316	418.702	103.588	161.542	80.8998	756.372	384.497	697.163
TX73_RS01010	RPA0197	ABC transporter permease	1588.85	1220.71	1146.3	191.638	251.156	231.847	793.827	588.214	745.06
TX73_RS01015	RPA0198	BAX inhibitor (BI)-1/YccA family protein	50806.6	23114.2	26842.8	18587.6	17254.3	14072.6	27536.3	35226.7	33555.2
TX73_RS01020	RPA0199	N-acetyltransferase	105.144	129.687	103.771	84.1654	91.9728	124.309	141.495	109.278	92.2455
TX73_RS01025	RPA0200	DUF2794 domain-containing protein	1013.47	644.32	552.638	1368.66	897.324	708.366	331.888	1065.8	724.659
TX73_RS01030	RPA0201	DUF1223 domain-containing protein	1588.85	657.7	555.052	322.418	813.605	412.392	2001.73	3784.26	5356.45
acnA	RPA0202	aconitate hydratase AcnA	5357.98	4286.89	4231.67	13251.5	12240.6	11116.8	3429.16	6404.24	4579.46
ccmA	RPA0203	cytochrome c biogenesis ATP-binding export protein CcmA	254.099	197.619	180.995	116.537	134.422	110.497	171.666	209.113	219.97
ccmB	RPA0204	heme exporter protein CcmB	70.0962	147.185	84.4644	15.5382	28.2993	38.4767	74.9089	44.5207	86.9237
TX73_RS01050	RPA0205	heme exporter protein CcmC	262.861	325.248	376.47	147.613	186.304	163.773	76.9897	136.26	373.417
TX73_RS01060	RPA0206	DsbE family thiol:disulfide interchange protein	167.939	242.906	250.98	139.844	246.44	220.995	147.737	257.681	204.891
TX73_RS01065	RPA0207	DNA-binding protein	7542.64	1673.58	1796.68	4443.93	2399.55	2790.06	2403.33	2792.67	3471.62
TX73_RS01070	RPA0208	septation protein A	138.732	200.707	170.135	183.869	253.515	222.968	58.2625	149.752	172.073
TX73_RS01075	RPA0209	signal recognition particle-docking protein FtsY	537.404	632.998	914.629	356.085	385.578	505.13	218.484	310.296	542.829
TX73_RS01080	RPA0210	RNA pseudouridine synthase	197.145	238.789	183.408	208.471	214.603	203.236	212.242	246.888	300.685
acs	RPA0211	acetate--CoA ligase	8052.3	7367.48	6883.85	8860.68	8738.59	9164.37	5829.37	17390.1	10522.2
TX73_RS01090	RPA0212	L%2CD-transpeptidase	202.987	353.038	436.802	357.379	440.998	425.217	141.495	187.527	200.457
TX73_RS24975	RPA0213	OmpA family protein	5984.46	2155.28	2301.05	3892.33	2401.9	2436.86	843.766	2003.43	1881.28
TX73_RS01105	RPA0214	hypothetical protein	4.38101	23.6731	2.41327	14.2434	21.2245	12.8256	287.151	338.628	298.911
TX73_RS01110	RPA0215	general stress protein	16.0637	32.9365	27.7526	77.6912	71.9274	41.4365	278.828	322.438	636.849
TX73_RS01115	RPA0216	succinate dehydrogenase iron-sulfur subunit	2137.93	1458.47	2184.01	5847.56	4730.7	5025.65	3050.46	3853.07	1327.8
TX73_RS01120	RPA0217	succinate dehydrogenase flavoprotein subunit	2355.52	1998.83	2303.46	5231.21	5031.38	5429.16	1073.69	2311.03	1871.52
sdhD	RPA0218	succinate dehydrogenase%2C hydrophobic membrane anchor protein	267.242	294.37	316.138	1349.24	1216.87	1393.05	215.363	260.379	313.99
sdhC	RPA0219	succinate dehydrogenase%2C cytochrome b556 subunit	449.784	463.169	705.881	1300.03	1427.94	1688.04	186.232	404.734	508.237
TX73_RS01135	RPA0220	cation transporter	165.018	204.824	191.855	154.087	123.81	130.229	159.181	87.6924	61.2014
TX73_RS01140	RPA0221	malonyl-CoA synthase	324.195	469.345	365.61	897.333	830.113	939.227	547.251	424.971	501.142
TX73_RS01145	RPA0222	fasciclin	1692.53	123.512	97.7374	354.79	343.129	227.901	2554.19	2199.06	1997.47
TX73_RS01150	RPA0223	cytochrome b561	129.97	92.6338	65.1582	159.267	114.376	117.403	486.908	253.633	196.022
TX73_RS01155	RPA0224	twin-arginine translocation pathway signal	143.113	109.102	83.2578	181.279	140.317	121.35	255.939	160.545	229.727
TX73_RS01160	RPA0225	superoxide dismutase family protein	1055.82	528.013	524.886	440.25	399.728	485.399	300.676	1118.42	940.195
TX73_RS01165	RPA0226	MFS transporter	78.8582	183.209	88.0843	18.1279	28.2993	36.5036	166.464	44.5207	71.8451
leuB	RPA0227	3-isopropylmalate dehydrogenase	839.694	961.333	1028.05	4082.67	3571.61	3775.65	1156.93	1975.1	1444.88
TX73_RS01175	RPA0228	hypothetical protein	4548.95	3345.11	5022.01	2510.72	2650.7	3653.32	717.877	1934.63	1909.66
TX73_RS01185	RPA0230	aspartate-semialdehyde dehydrogenase	2416.86	1759.01	2015.08	3950.6	3757.91	3304.07	2577.08	3441.59	3712
TX73_RS01190	RPA0231	membrane protein	191.304	195.56	178.582	749.72	541.224	401.539	87.3938	122.769	163.204
TX73_RS01195	RPA0232	carbonic anhydrase	112.446	204.824	237.707	427.301	576.599	498.224	201.838	256.332	262.545
TX73_RS01200	RPA0233	CoA ester lyase	163.558	401.413	277.526	335.367	444.535	556.433	178.949	156.497	191.587
TX73_RS01205	RPA0234	HAMP domain-containing protein	147.494	231.585	121.87	238.253	159.184	223.954	281.949	32.3787	78.9409
leuD	RPA0235	3-isopropylmalate dehydratase small subunit	1469.1	1558.31	1678.43	6368.09	4671.75	4758.29	751.17	1664.81	1859.1
TX73_RS01215	RPA0236	Zn-dependent protease	86.1599	122.482	144.796	190.343	201.633	229.874	88.4342	102.533	124.177
TX73_RS01225	RPA0237	hypothetical protein	2418.32	2302.46	3156.55	511.467	515.283	459.747	3365.7	2962.65	1687.03
TX73_RS01230	RPA0238	hypothetical protein	245.337	249.082	200.301	108.768	93.1519	137.135	126.929	203.716	794.731
TX73_RS01235	RPA0239	hypothetical protein	871.821	171.887	208.748	460.968	357.279	329.519	1410.78	1002.39	997.848
leuC	RPA0240	3-isopropylmalate dehydratase large subunit	1413.61	1286.58	1679.63	1495.56	2149.57	2312.55	1659.44	1358.56	904.716
TX73_RS01245	RPA0241	50S ribosomal protein L19	1914.5	2158.37	3490.79	1911.2	2780.41	2897.59	1007.11	1647.27	2298.16
TX73_RS01250	RPA0242	tRNA (guanosine(37)-N1)-methyltransferase TrmD	262.861	302.604	349.924	221.42	207.528	218.035	266.343	202.367	150.786
TX73_RS01255	RPA0243	ribosome maturation factor RimM	268.702	462.14	699.848	481.685	387.936	495.264	182.07	141.657	220.857
TX73_RS01260	RPA0244	30S ribosomal protein S16	438.101	695.783	799.998	1538.29	1172.06	1309.2	284.03	288.71	256.336
TX73_RS01265	RPA0245	signal recognition particle protein	438.101	799.739	966.514	855.898	1129.61	1171.07	844.806	673.208	686.52
TX73_RS01275	RPA0246	PIN domain-containing protein	75.9375	42.1998	47.0587	138.549	86.0771	87.8059	199.757	168.639	85.1497
TX73_RS01280	RPA0247	membrane protein	92.0012	137.921	119.457	27.1919	30.6576	48.3425	124.848	48.5681	75.393
TX73_RS01285	RPA0248	DUF541 domain-containing protein	1547.96	587.71	505.58	411.763	420.952	470.6	361.019	377.752	507.35
TX73_RS01290	RPA0249	AraC family transcriptional regulator	1393.16	603.149	676.922	778.207	828.934	806.038	796.948	684.001	545.49
TX73_RS01295	RPA0250	diaminopimelate epimerase	724.327	586.681	896.529	607.286	595.465	516.969	418.242	526.154	825.775
TX73_RS01300	RPA0251	tRNA (N(6)-L-threonylcarbamoyladenosine(37)-C(2))-methylthiotransferase MtaB	200.066	302.604	411.462	85.4603	119.093	113.457	293.393	140.308	271.415
TX73_RS01305	RPA0252	methyltransferase	49.6515	78.2241	60.3317	51.7941	76.644	79.9132	87.3938	126.817	57.6534
TX73_RS01310	RPA0253	EVE domain-containing protein	143.113	208.941	244.947	383.276	419.773	339.384	124.848	365.61	170.299
TX73_RS01315	RPA0254	glycerol-3-phosphate dehydrogenase (NAD(P)(+))	166.478	340.687	363.197	132.075	185.125	220.008	158.141	198.32	254.562
tsaD	RPA0255	tRNA (adenosine(37)-N6)-threonylcarbamoyltransferase complex transferase subunit TsaD	316.893	440.525	482.654	385.866	451.61	533.741	254.898	484.332	516.22
TX73_RS01325	RPA0256	uroporphyrinogen III methyltransferase	384.069	406.56	482.654	172.215	327.8	291.042	352.696	457.35	425.749
TX73_RS01330	RPA0257	hypothetical protein	1282.18	1014.85	1038.91	490.749	469.297	643.252	768.857	1173.73	950.838
TX73_RS01335	RPA0258	heme biosynthesis protein HemY	1616.59	1495.52	1627.75	547.723	673.288	967.838	555.575	1283.01	1605.43
TX73_RS01345	RPA0259	HAMP domain-containing protein	58866.2	73060.3	70848.7	145812	95846.2	91722.6	30710.6	39477.8	37700.9
TX73_RS01355	RPA0261	hypothetical protein	4565.01	2115.14	1714.63	1065.66	955.102	955.999	384.949	607.101	755.704
TX73_RS01360	RPA0262	Ribulose bisphosphate carboxylase-like protein 2	316.893	342.745	313.725	523.121	456.326	465.667	311.08	296.805	510.898
TX73_RS01365	RPA0263	YjbQ family protein	81.7789	111.161	124.283	296.521	262.948	283.149	149.818	111.976	86.9237
TX73_RS01370	RPA0264	acyltransferase	151.875	239.819	202.715	214.946	241.723	235.793	267.383	134.911	202.231
TX73_RS01375	RPA0265	alginate O-acetyltransferase	179.621	129.687	112.217	116.537	103.764	106.551	107.161	53.9645	52.3316
TX73_RS01380	RPA0266	MBOAT family protein	144.573	135.863	146.003	186.459	198.095	180.545	232.01	126.817	96.6804
trxA	RPA0267	thioredoxin	4072.88	3161.9	4569.52	4468.54	4168.25	3797.36	3762.09	4292.88	7068.31
TX73_RS01395	RPA0268	ATP-dependent protease	1388.78	980.889	1561.38	849.423	843.084	674.823	1010.23	948.427	1311.84
TX73_RS01400	RPA0269	hypothetical protein	531.563	333.482	458.521	246.022	266.485	243.686	338.131	263.077	193.361
TX73_RS01405	RPA0270	2-octaprenyl-6-methoxyphenyl hydroxylase	655.691	770.919	849.47	532.185	640.272	682.715	323.565	419.574	672.328
tesB	RPA0271	acyl-CoA thioesterase II	294.988	419.94	536.952	405.289	575.419	605.762	246.575	369.657	426.636
TX73_RS01415	RPA0272	nitrogen regulatory protein P-II 1	224.892	450.818	415.082	647.426	744.036	793.212	157.101	311.645	271.415
TX73_RS01420	RPA0273	ammonium transporter	208.828	493.018	434.388	721.233	696.871	768.548	300.676	277.917	292.702
TX73_RS01425	RPA0274	nitrogen regulatory protein P-II 1	157.716	60.7266	62.745	55.6787	94.3311	71.0339	81.1513	68.8048	69.1841
TX73_RS01430	RPA0275	ammonium transporter	433.72	273.784	222.021	315.944	295.964	337.411	254.898	188.876	228.84
TX73_RS01435	RPA0276	PAP2 family phosphoesterase	52.5721	38.0828	33.7858	73.8066	66.0317	62.1547	57.2221	55.3137	35.479
TX73_RS01440	RPA0277	DUF86 domain-containing protein	18.9844	19.556	22.926	33.6662	47.1655	26.6377	38.4949	17.5385	15.0786
TX73_RS01445	RPA0278	aspartate aminotransferase	1070.43	777.095	834.991	991.857	687.438	784.333	279.868	244.19	580.969
TX73_RS01450	RPA0279	DNA translocase FtsK	2094.12	1502.73	1603.62	2164.99	1616.6	1489.74	529.565	658.367	927.777
TX73_RS01455	RPA0280	outer membrane lipoprotein carrier protein LolA	1387.32	1061.17	1417.8	1091.56	1164.99	1092.15	411.999	406.083	450.584
TX73_RS01460	RPA0281	exodeoxyribonuclease III	160.637	218.204	237.707	420.827	474.014	436.07	148.777	138.959	64.7493
TX73_RS01465	RPA0282	cyclic nucleotide-binding domain-containing protein	366.545	304.662	556.258	212.356	191.02	198.303	148.777	134.911	452.358
TX73_RS01470	RPA0283	DNA-binding response regulator	3009.75	2361.13	3139.66	1710.5	1361.9	1443.37	2222.3	2665.85	2571.34
TX73_RS01475	RPA0284	hypothetical protein	103.684	101.897	100.151	50.4993	42.449	45.3828	72.8281	51.2663	48.7837
TX73_RS01480	RPA0285	YggS family pyridoxal phosphate-dependent enzyme	290.607	349.95	422.322	282.278	409.161	333.465	143.575	143.006	124.177
TX73_RS01490	RPA0287	leucine--tRNA ligase	1115.7	1770.34	2029.56	3919.52	3393.56	3834.85	749.089	853.989	865.689
TX73_RS01495	RPA0288	hypothetical protein	807.566	669.022	744.493	1008.69	1030.57	1197.71	282.989	886.368	716.677
TX73_RS01500	RPA0289	DNA polymerase III subunit delta	350.481	341.716	524.886	226.599	317.188	309.787	160.222	298.154	259.884
TX73_RS01505	RPA0290	hypothetical protein	201.526	222.321	241.327	611.171	451.61	399.566	187.272	117.373	132.159
TX73_RS01510	RPA0291	chromosome partitioning protein ParB	509.658	677.256	865.157	785.976	662.676	782.36	173.747	248.237	477.193
TX73_RS01515	RPA0292	ParA family protein	1038.3	891.343	1338.16	1591.37	1333.61	1246.05	446.332	820.261	1098.96
TX73_RS01520	RPA0293	ribosomal RNA small subunit methyltransferase G	530.102	361.272	289.592	1113.57	1022.31	801.105	664.817	928.19	584.517
TX73_RS01525	RPA0294	tRNA uridine-5-carboxymethylaminomethyl(34) synthesis enzyme MnmG	781.28	520.808	494.72	1035.88	1015.24	875.099	554.534	607.101	537.508
TX73_RS01530	RPA0295	tRNA uridine-5-carboxymethylaminomethyl(34) synthesis GTPase MnmE	92.0012	213.058	172.549	195.523	216.961	190.41	213.282	128.166	156.995
rho	RPA0296	transcription termination factor Rho	3662.52	3737.26	5035.28	5367.16	5968.8	4998.03	990.463	1214.2	1120.25
TX73_RS01540	RPA0297	protoporphyrinogen oxidase HemJ	270.162	454.935	650.376	622.824	969.252	1012.23	269.464	528.853	350.356
TX73_RS01545	RPA0298	phosphoenolpyruvate synthase regulatory protein	962.362	643.29	836.197	800.219	907.936	689.621	225.767	253.633	283.832
TX73_RS01550	RPA0299	septum formation inhibitor Maf	141.653	155.419	171.342	132.075	134.422	151.934	134.212	83.645	96.6804
TX73_RS01555	RPA0300	dephospho-CoA kinase	382.608	334.511	458.521	520.531	591.927	499.211	301.717	341.326	222.631
TX73_RS01560	RPA0301	DNA polymerase III subunit epsilon	616.262	1024.12	908.595	1764.88	1088.34	1338.79	149.818	246.888	295.363
TX73_RS01565	RPA0302	protein-export protein SecB	1283.64	1216.59	1409.35	2098.96	2588.21	2406.27	438.009	721.776	723.773
TX73_RS01570	RPA0303	calcium-binding protein	2088.28	1409.06	1890.8	999.626	1140.23	1026.05	562.857	833.752	1911.43
TX73_RS01575	RPA0304	lytic transglycosylase	771.058	587.71	1032.88	247.317	324.263	235.793	477.544	250.935	417.766
TX73_RS01580	RPA0305	DNA mismatch repair protein MutS	143.113	151.302	159.276	51.7941	74.2857	81.8864	64.5049	41.8225	55.8795
TX73_RS01585	RPA0306	HslU--HslV peptidase ATPase subunit	1615.13	1325.69	1647.06	870.141	830.113	867.206	546.211	540.995	1023.57
TX73_RS01590	RPA0307	hypothetical protein	281.845	258.345	465.761	95.8191	172.154	112.47	243.454	37.7752	125.064
TX73_RS01595	RPA0308	HslU--HslV peptidase proteolytic subunit	1133.22	548.598	918.249	261.56	275.918	334.452	1300.5	929.539	1106.06
TX73_RS01600	RPA0309	imidazoleglycerol-phosphate dehydratase	290.607	563.008	703.468	1338.88	1668.48	1677.19	350.615	623.29	517.107
TX73_RS01605	RPA0310	DUF2628 domain-containing protein	141.653	240.848	270.286	100.999	143.855	216.062	135.252	101.184	236.823
hisH	RPA0311	imidazole glycerol phosphate synthase subunit HisH	255.559	284.077	276.319	406.584	455.147	479.479	256.979	222.604	228.84
hisA	RPA0312	1-(5-phosphoribosyl)-5-((5-phosphoribosylamino)methylideneamino)imidazole-4-carboxamide isomerase	386.989	362.301	471.794	459.673	396.19	531.768	215.363	213.16	278.511
TX73_RS01620	RPA0313	imidazole glycerol phosphate synthase cyclase subunit	350.481	350.979	399.396	444.135	496.417	520.916	326.686	308.947	258.11
TX73_RS01625	RPA0314	phosphoribosyl-ATP pyrophosphatase 1	375.307	350.979	324.585	385.866	396.19	397.593	240.333	294.107	218.196
TX73_RS01630	RPA0315	type I pantothenate kinase	379.688	482.725	549.019	1054.01	917.37	745.856	490.029	470.841	501.142
TX73_RS01635	RPA0316	GNAT family N-acetyltransferase	52.5721	91.6045	32.5791	12.9485	5.89569	14.7987	195.596	18.8876	22.1744
TX73_RS01640	RPA0317	hybrid sensor histidine kinase/response regulator	141.653	208.941	162.896	229.189	165.079	200.276	198.717	80.9468	172.96
TX73_RS01645	RPA0318	ATP-binding protein	530.102	353.038	285.972	1627.63	1027.03	1264.8	330.848	165.941	1622.28
TX73_RS01650	RPA0319	hypothetical protein	11.6827	7.20485	4.82654	1788.19	1189.75	1548.93	40.5757	14.8402	1365.06
TX73_RS01655	RPA0320	4-coumaroyl-homoserine lactone synthase	40.8894	41.1706	15.6862	4450.41	2627.12	3168.9	144.616	26.9823	2959.84
TX73_RS01660	RPA0321	HTH-type quorum sensing-dependent transcriptional regulator RpaR	613.341	626.822	713.121	1073.43	1226.3	1101.03	273.626	470.841	538.395
TX73_RS01665	RPA0322	glutathione synthetase	500.896	469.345	471.794	453.198	555.374	638.319	161.262	210.462	265.206
TX73_RS01670	RPA0323	YraN family protein	55.4928	74.1071	59.1251	7.76912	16.5079	16.7719	97.7978	44.5207	34.5921
rsmI	RPA0324	16S rRNA (cytidine(1402)-2'-O)-methyltransferase	423.498	323.189	333.031	410.468	347.846	305.841	290.272	384.497	287.38
TX73_RS01680	RPA0325	penicillin-binding protein activator	1001.79	992.211	1374.36	622.824	676.825	511.05	525.403	917.397	801.826
TX73_RS01685	RPA0326	transcriptional regulator	102.224	85.429	119.457	167.036	191.02	134.175	203.919	129.515	89.5846
TX73_RS01695	RPA0327	radical SAM protein	492.134	877.963	1211.46	428.596	396.19	445.935	216.404	180.781	188.926
rdgB	RPA0328	non-canonical purine NTP pyrophosphatase	220.511	452.876	716.741	489.454	436.281	539.661	96.7574	90.3906	171.186
TX73_RS01705	RPA0329	ribonuclease PH	119.748	268.638	317.345	264.15	294.785	417.324	109.242	58.0119	109.985
hrcA	RPA0330	HrcA family transcriptional regulator	1266.11	801.797	1239.21	1114.87	946.848	841.555	1122.59	1204.76	1065.26
TX73_RS01715	RPA0331	nucleotide exchange factor GrpE	3211.28	2018.39	3397.88	1916.38	1623.67	1689.03	6134.21	3151.53	4059.69
TX73_RS01720	RPA0332	hypothetical protein	2562.89	1456.41	1568.62	846.834	995.193	1103.99	485.868	627.338	1054.61
TX73_RS01725	RPA0333	molecular chaperone DnaK	43297.5	25035.8	42155	29696.2	28023.4	22809.8	99078.5	52645.1	56316.8
dnaJ	RPA0334	molecular chaperone DnaJ	4080.18	2970.46	4541.77	1679.42	1771.07	1412.79	2829.89	1744.4	3083.13
TX73_RS01735	RPA0335	methyltransferase	2267.9	1227.91	1396.08	2679.05	2300.5	1858.72	1476.33	1681	1441.34
TX73_RS01740	RPA0336	NADPH-dependent oxidoreductase	119.748	134.834	156.862	167.036	199.274	201.263	93.6362	152.45	179.169
pyrF	RPA0337	orotidine-5'-phosphate decarboxylase	226.352	263.492	240.12	301.701	351.383	362.076	253.858	426.32	304.233
TX73_RS01750	RPA0338	DUF1330 domain-containing protein	311.052	318.043	387.33	524.415	532.97	534.728	346.454	503.219	301.572
TX73_RS01755	RPA0339	4-hydroxy-tetrahydrodipicolinate reductase	480.451	405.53	515.233	497.223	488.163	669.89	287.151	435.764	617.335
TX73_RS01760	RPA0340	2%2C3-bisphosphoglycerate-independent phosphoglycerate mutase	3214.2	1744.6	3152.93	2585.82	2492.7	2319.46	1773.89	1917.09	2285.74
TX73_RS01765	RPA0341	6-O-methylguanine DNA methyltransferase	321.274	329.365	348.717	187.754	200.453	236.78	266.343	443.858	345.034
TX73_RS01770	RPA0342	DUF2244 domain-containing protein	75.9375	80.2826	69.9848	44.025	58.9569	45.3828	159.181	33.7278	62.9753
nth	RPA0343	endonuclease III	175.24	164.682	176.169	207.176	187.483	181.531	244.494	141.657	149.012
TX73_RS01780	RPA0344	peptidase S10	5623.76	1243.35	989.44	327.598	334.875	353.197	394.312	487.03	774.33
TX73_RS01785	RPA0345	alpha/beta hydrolase	87.6202	135.863	115.837	49.2044	55.4195	38.4767	347.494	206.414	315.764
TX73_RS01790	RPA0346	cysteine biosynthesis protein	773.979	644.32	1023.23	231.779	245.261	266.377	399.514	423.622	755.704
TX73_RS01795	RPA0347	bifunctional isocitrate dehydrogenase kinase/phosphatase	2609.62	1161.01	1879.94	451.904	346.667	295.975	601.352	1140	462.115
TX73_RS01800	RPA0348	alpha/beta hydrolase	178.161	177.034	288.386	741.951	617.868	698.5	262.181	331.882	171.186
TX73_RS01805	RPA0349	DNA methyltransferase	1212.08	946.923	1104.07	1794.67	1475.1	1081.29	499.393	569.326	579.195
TX73_RS24980	RPA0350	very short patch repair endonuclease	93.4616	61.7559	106.184	132.075	137.959	76.9534	115.485	99.8344	86.0367
TX73_RS01810	RPA0351	hypothetical protein	373.846	366.418	480.24	582.684	571.882	485.399	281.949	198.32	188.039
TX73_RS01815	RPA0352	elongation factor 4	1131.76	1389.51	1575.86	2333.32	2398.37	2432.91	1525.23	2035.81	2135.84
TX73_RS01820	RPA0353	hypothetical protein	125.589	227.467	119.457	68.6272	100.227	100.631	198.717	90.3906	91.3585
TX73_RS01825	RPA0354	HPr family phosphocarrier protein	344.639	393.179	485.067	318.534	438.639	277.23	176.868	128.166	207.552
TX73_RS01830	RPA0355	PTS fructose transporter subunit IIA	842.614	642.261	924.282	1173.14	1131.97	1019.14	702.271	565.279	888.75
TX73_RS01835	RPA0356	HPr kinase	1653.1	438.467	451.281	167.036	293.605	211.129	805.271	1753.85	2700.84
TX73_RS01840	RPA0357	HAMP domain-containing protein	1892.6	1042.65	1532.43	1009.99	940.952	933.307	833.362	1021.28	958.821
TX73_RS01845	RPA0358	DNA-binding response regulator	3385.06	1994.71	2801.8	2259.52	2439.64	2209.95	2627.01	2555.22	2794.86
TX73_RS01850	RPA0359	DUF2470 domain-containing protein	178.161	192.472	146.003	231.779	237.007	195.343	226.808	184.829	161.43
TX73_RS01855	RPA0360	phosphoenolpyruvate carboxykinase (ATP)	9188.44	9827.42	10748.7	25298.8	23750.2	21955.4	5833.53	13886.4	7961.5
TX73_RS01860	RPA0361	hypothetical protein	61.3341	114.248	45.8521	56.9735	62.4943	45.3828	103	37.7752	28.3832
TX73_RS01865	RPA0362	class A beta-lactamase	887.885	450.818	326.998	111.357	112.018	117.403	95.717	105.231	199.57
TX73_RS01870	RPA0363	hypothetical protein	128.51	113.219	80.8445	1522.75	557.732	666.93	469.221	818.912	1045.74
TX73_RS01875	RPA0364	sulfite exporter TauE/SafE family protein	81.7789	118.365	47.0587	14.2434	21.2245	26.6377	214.323	82.2959	91.3585
TX73_RS01880	RPA0365	MBL fold metallo-hydrolase	97.8426	101.897	69.9848	34.961	97.8685	86.8193	150.858	120.071	133.933
TX73_RS01885	RPA0366	hypothetical protein	1331.83	834.734	884.463	3080.45	1734.51	2117.21	693.948	563.929	458.567
TX73_RS01890	RPA0367	RNA polymerase sigma factor RpoH	21132.5	7284.11	8067.56	7424.69	10737.2	5313.73	24706.4	32028	24212.7
TX73_RS01910	RPA0369	aminoacyl-tRNA synthetase	727.248	817.236	935.141	4489.25	3104.67	2714.09	1193.34	1277.61	1091.87
TX73_RS01915	RPA0370	bifunctional diguanylate cyclase/phosphodiesterase	430.799	536.247	574.358	571.03	496.417	424.231	621.12	391.243	408.896
TX73_RS01925	RPA0372	Lrp/AsnC family transcriptional regulator	163.558	117.336	150.829	89.3448	110.839	91.7522	113.404	91.7397	149.899
TX73_RS01930	RPA0373	thioredoxin TrxC	766.677	314.955	480.24	318.534	270.023	220.008	649.211	669.16	1185
TX73_RS01935	RPA0374	zinc-binding alcohol dehydrogenase family protein	1055.82	336.57	409.049	191.638	167.438	162.786	366.221	482.983	449.697
TX73_RS01945	RPA0376	protein-L-isoaspartate(D-aspartate) O-methyltransferase	619.183	403.472	501.96	145.024	68.39	99.6448	175.828	334.58	364.547
TX73_RS01950	RPA0377	universal stress protein	1639.96	1322.61	1770.13	1700.14	1601.27	1231.26	353.737	735.267	618.222
TX73_RS01955	RPA0378	alpha-glucosidase/alpha-galactosidase	557.849	305.692	393.363	340.546	139.138	135.162	320.444	319.74	149.012
TX73_RS01965	RPA0379	phosphofructokinase	439.561	410.677	586.424	199.407	136.78	241.713	263.222	60.7101	123.29
TX73_RS01970	RPA0380	oxidoreductase	135.811	200.707	165.309	135.96	165.079	139.108	787.584	608.45	940.195
glgC	RPA0381	glucose-1-phosphate adenylyltransferase	1498.31	1048.82	1295.92	1645.76	1595.37	1274.66	608.635	905.255	677.65
TX73_RS01980	RPA0382	glycogen synthase	1309.92	961.333	965.307	583.979	534.15	553.473	350.615	648.924	486.063
TX73_RS01985	RPA0383	enoyl-CoA hydratase	422.037	383.916	411.462	211.061	241.723	285.122	281.949	445.207	397.365
TX73_RS01990	RPA0384	DUF1566 domain-containing protein	207.368	153.36	191.855	62.1529	97.8685	76.9534	153.979	205.065	156.108
TX73_RS01995	RPA0385	JAB domain-containing protein	261.4	137.921	115.837	569.735	367.891	352.21	501.474	698.841	535.734
TX73_RS02005	RPA0386	Ku protein	148.954	73.0778	68.7781	151.498	273.56	112.47	1981.97	1505.61	2135.84
map	RPA0387	type I methionyl aminopeptidase	2670.96	1585.07	2015.08	2874.57	2726.17	2244.48	1248.48	2054.7	1658.65
TX73_RS02015	RPA0388	potassium/proton antiporter	259.94	335.54	247.36	154.087	175.692	150.947	473.383	415.527	267.867
TX73_RS02020	RPA0389	penicillin-insensitive murein endopeptidase	351.941	410.677	425.942	235.663	330.159	279.203	302.757	234.746	234.162
TX73_RS02025	RPA0390	bifunctional diguanylate cyclase/phosphodiesterase	511.118	480.667	435.595	795.04	690.975	762.628	302.757	152.45	248.353
TX73_RS02030	RPA0391	alkaline phosphatase	143.113	159.536	55.5052	53.089	36.5533	49.3291	234.09	53.9645	70.9581
TX73_RS02035	RPA0392	argininosuccinate synthase	1209.16	852.231	859.123	1913.79	1692.06	1990.92	838.564	1338.32	795.618
TX73_RS02040	RPA0393	PAP2 family protein	487.753	383.916	499.547	220.125	336.054	272.297	186.232	232.048	280.284
TX73_RS02045	RPA0394	hypothetical protein	148.954	101.897	117.044	85.4603	134.422	77.94	78.0301	63.4083	47.8967
TX73_RS02050	RPA0395	HD domain-containing protein	262.861	196.59	153.243	257.676	255.873	217.048	362.06	385.846	186.265
rlmN	RPA0396	23S rRNA (adenine(2503)-C(2))-methyltransferase RlmN	807.566	622.705	660.029	501.108	617.868	645.225	734.524	912.001	926.89
TX73_RS02060	RPA0397	hypothetical protein	1474.94	1331.87	2004.22	442.84	733.424	806.038	525.403	690.746	698.05
TX73_RS02065	RPA0398	KR domain-containing protein	108.065	179.092	185.822	214.946	222.857	193.37	81.1513	91.7397	135.707
TX73_RS02070	RPA0399	IS481 family transposase ISRpa3	110.986	100.868	85.671	62.1529	103.764	61.1681	196.636	72.8521	78.0539
TX73_RS02075	RPA0400	NADPH:quinone oxidoreductase family protein	619.183	823.412	904.976	2065.29	1923.17	1985.99	343.333	489.728	768.121
TX73_RS02080	RPA0401	NAD(P)/FAD-dependent oxidoreductase	405.974	409.647	325.791	266.74	313.651	317.68	380.787	889.066	983.657
TX73_RS02085	RPA0402	TetR family transcriptional regulator	116.827	130.717	168.929	319.829	225.215	172.652	88.4342	52.6154	70.0711
TX73_RS02090	RPA0403	DUF1232 domain-containing protein	2133.55	533.159	626.243	525.71	496.417	391.673	1847.75	1930.58	996.074
TX73_RS02095	RPA0404	4a-hydroxytetrahydrobiopterin dehydratase	127.049	88.5168	63.9516	75.1015	77.8231	68.0742	130.05	89.0415	76.2799
TX73_RS02105	RPA0406	peptidase	64.2548	151.302	197.888	22.0125	22.4036	43.4096	182.07	35.077	66.5232
TX73_RS02110	RPA0407	TonB-dependent siderophore receptor	370.926	594.915	821.718	278.393	287.71	431.137	1289.06	555.835	448.81
typA	RPA0408	translational GTPase TypA	3202.52	1662.26	1540.87	2834.43	2808.71	2901.54	1401.42	1023.98	959.708
TX73_RS02120	RPA0409	FAD-dependent oxidoreductase	515.499	216.146	183.408	130.78	117.914	107.538	169.586	109.278	196.909
TX73_RS02125	RPA0410	N-acetyltransferase	1258.81	1578.89	2451.88	5189.77	3731.97	3731.26	251.777	1086.04	2046.25
TX73_RS02130	RPA0411	inorganic diphosphatase	1651.64	1781.66	2474.81	2847.38	3157.73	2905.49	1108.03	1828.05	1151.3
TX73_RS02135	RPA0412	hypothetical protein	553.468	804.885	1032.88	490.749	490.521	583.07	277.787	659.717	614.674
TX73_RS02140	RPA0413	bifunctional methylenetetrahydrofolate dehydrogenase/methenyltetrahydrofolate cyclohydrolase	422.037	384.945	533.332	156.677	240.544	346.29	331.888	234.746	347.695
TX73_RS02145	RPA0414	DUF167 domain-containing protein	160.637	226.438	290.799	119.126	155.646	244.672	393.272	357.515	378.739
TX73_RS02160	RPA0416	enoyl-CoA hydratase	334.417	255.258	333.031	125.601	260.59	167.719	86.3534	223.953	290.928
TX73_RS02165	RPA0417	nuclear transport factor 2 family protein	481.911	234.672	219.607	334.072	410.34	302.881	177.909	365.61	304.233
TX73_RS02170	RPA0418	glutamine amidotransferase	1347.89	365.389	317.345	249.907	221.678	221.981	175.828	134.911	202.231
TX73_RS02175	RPA0419	SDR family NAD(P)-dependent oxidoreductase	1429.67	571.242	691.401	770.437	557.732	982.636	394.312	584.166	739.738
TX73_RS02180	RPA0420	TerB family tellurite resistance protein	2034.25	451.847	535.746	269.329	280.635	310.774	195.596	257.681	510.898
TX73_RS02185	RPA0421	cytochrome P450	5934.81	1159.98	1176.47	262.855	332.517	338.398	617.999	1034.77	1149.52
TX73_RS02190	RPA0422	D-glycerate dehydrogenase	1261.73	1280.41	1647.06	2145.57	2650.7	2367.8	2014.22	3071.93	1792.58
TX73_RS02195	RPA0423	aspartyl-trna synthetase	368.005	487.871	685.368	771.732	606.077	745.856	138.373	105.231	269.641
TX73_RS02200	RPA0424	transcriptional repressor	16932.6	5601.26	4421.11	10121.9	4537.32	3294.2	8792.44	17959.4	8724.3
TX73_RS02205	RPA0425	beta-hydroxydecanoyl-ACP dehydratase	1323.07	696.812	993.06	1481.31	1379.59	1176.01	1306.74	2158.58	1177.02
TX73_RS02210	RPA0426	beta-ketoacyl-[acyl-carrier-protein] synthase I	1929.1	1657.12	2024.73	1582.31	1621.32	1632.79	924.917	1189.92	1125.57
TX73_RS02215	RPA0427	enoyl-[acyl-carrier-protein] reductase FabI	1428.21	728.719	860.33	893.448	607.256	703.433	423.444	485.681	441.714
TX73_RS02220	RPA0428	DUF3060 domain-containing protein	502.356	556.832	410.256	787.271	775.873	642.265	310.04	700.19	568.552
katG	RPA0429	catalase peroxidase	156658	90389	56992.9	24572.4	58151.6	17938	60883.3	294056	154351
TX73_RS02230	RPA0430	LysR family transcriptional regulator	1296.78	444.642	532.126	252.496	207.528	207.182	284.03	366.959	826.662
TX73_RS02235	RPA0431	PAS domain S-box protein	267.242	2570.07	2103.16	1643.17	1715.65	1302.29	533.726	357.515	193.361
pnp	RPA0432	polyribonucleotide nucleotidyltransferase	6808.09	6311.45	6245.54	13820	11045	10956	4572.57	5099.65	5352.9
TX73_RS02245	RPA0433	30S ribosomal protein S15	3075.47	2546.4	2752.33	8604.3	8011.06	6662.39	5439.22	6773.9	3588.71
TX73_RS02250	RPA0434	tRNA pseudouridine(55) synthase TruB	3097.37	2564.93	3335.14	3687.74	3789.75	3520.13	1584.53	3552.22	3447.68
TX73_RS02255	RPA0435	ribosome-binding factor A	274.543	113.219	226.847	156.677	211.066	195.343	1573.09	1086.04	238.597
TX73_RS02260	RPA0436	translation initiation factor IF-2	5651.5	4898.27	6065.75	7422.1	6863.76	7054.07	4040.92	5724.29	4903.2
TX73_RS02265	RPA0437	DNA-binding protein	622.103	446.701	688.988	576.21	565.986	581.097	1026.88	702.888	792.07
TX73_RS02270	RPA0438	transcription termination/antitermination protein NusA	2982.01	2455.83	2389.14	5122.44	4002	4188.04	3094.16	2510.7	2486.19
TX73_RS02275	RPA0439	ribosome maturation factor	300.829	377.74	738.46	220.125	399.728	404.499	378.706	183.479	286.493
TX73_RS02280	RPA0440	DUF2336 domain-containing protein	338.798	371.565	411.462	420.827	393.832	354.183	223.686	133.562	179.169
TX73_RS02285	RPA0441	phytanoyl-CoA dioxygenase	308.131	213.058	248.567	284.868	311.292	218.035	266.343	797.326	472.758
TX73_RS02290	RPA0442	tRNA (guanosine(46)-N7)-methyltransferase TrmB	752.073	580.505	851.884	1476.13	1528.16	973.757	419.282	1023.98	423.975
TX73_RS02295	RPA0443	XRE family transcriptional regulator	1270.49	1621.09	1709.8	4099.5	4196.55	3070.25	3369.86	3353.9	902.055
TX73_RS02300	RPA0444	apolipoprotein N-acyltransferase	736.01	516.691	459.728	466.147	582.494	470.6	262.181	299.503	211.1
TX73_RS02305	RPA0445	HlyC/CorC family transporter	699.501	663.876	696.228	371.623	326.621	329.519	181.03	312.994	319.311
ybeY	RPA0446	endoribonuclease YbeY	740.391	588.739	1058.22	525.71	577.778	562.352	242.414	439.811	502.915
TX73_RS02315	RPA0447	phosphate starvation-inducible protein PhoH	661.533	487.871	745.7	295.226	465.76	376.875	368.302	447.906	313.103
TX73_RS02320	RPA0448	tRNA (N6-isopentenyl adenosine(37)-C2)-methylthiotransferase MiaB	1431.13	880.021	1090.8	1066.96	1242.81	1117.8	930.119	1627.03	1013.81
TX73_RS02325	RPA0449	haloacid dehalogenase	175.24	219.233	287.179	123.011	121.451	182.518	175.828	118.722	110.872
TX73_RS02330	RPA0450	transcriptional repressor	1019.32	1400.83	1286.27	1319.46	1404.35	1430.54	415.12	665.113	592.5
rimI	RPA0451	ribosomal-protein-alanine N-acetyltransferase	163.558	146.156	194.268	137.254	242.902	155.88	201.838	156.497	114.42
tsaB	RPA0452	tRNA (adenosine(37)-N6)-threonylcarbamoyltransferase complex dimerization subunit type 1 TsaB	652.771	504.34	620.21	574.915	557.732	549.527	621.12	924.143	1040.42
TX73_RS02345	RPA0453	NifU family protein	1407.76	846.056	891.703	2566.4	2024.58	2012.63	4718.22	7142.21	6725.94
TX73_RS02350	RPA0454	universal stress protein	150.415	164.682	159.276	199.407	206.349	183.504	71.7877	136.26	170.299
trpS	RPA0455	tryptophan--tRNA ligase	461.466	644.32	709.501	1841.28	1683.81	1769.93	341.252	737.965	720.225
mviN	RPA0456	murein biosynthesis integral membrane protein MurJ	401.593	462.14	347.511	354.79	343.129	331.492	482.746	218.556	292.702
TX73_RS02365	RPA0457	adenosine kinase	138.732	236.731	249.773	337.957	237.007	413.378	184.151	103.882	208.439
TX73_RS02375	RPA0460	1%2C4-butanediol diacrylate esterase	7011.08	4308.5	5548.1	5065.46	6376.78	4659.63	2899.6	23392.3	7878.12
gabD	RPA0461	NAD-dependent succinate-semialdehyde dehydrogenase	719.946	518.749	463.347	398.815	400.907	402.526	1481.53	1291.1	1423.6
TX73_RS02390	RPA0462	enoyl-CoA hydratase	42.3498	95.7216	54.2985	97.114	88.4354	103.591	139.414	52.6154	73.619
TX73_RS02395	RPA0463	TetR/AcrR family transcriptional regulator	65.7152	67.9315	91.7042	34.961	44.8073	37.4901	107.161	70.1539	67.4102
TX73_RS02400	RPA0464	long-chain-fatty-acid--CoA ligase	124.129	210.999	168.929	277.099	212.245	262.431	249.696	121.42	177.395
TX73_RS02405	RPA0465	DUF1254 domain-containing protein	353.402	1192.92	1298.34	2291.89	1078.91	1661.41	1513.78	3067.88	2674.23
TX73_RS02410	RPA0466	peptidase	210.289	176.004	265.459	256.381	221.678	222.968	114.444	190.225	193.361
TX73_RS02415	RPA0467	2-hydroxyacid dehydrogenase	392.831	345.833	365.61	885.679	683.9	564.325	542.049	674.557	340.599
TX73_RS02420	RPA0468	ABC transporter permease	52.5721	78.2241	84.4644	55.6787	58.9569	47.356	56.1817	48.5681	54.9925
TX73_RS02425	RPA0469	ABC transporter ATP-binding protein	75.9375	96.7509	123.077	34.961	44.8073	45.3828	159.181	59.361	92.2455
TX73_RS02430	RPA0470	ABC transporter substrate-binding protein	460.006	373.623	310.105	1013.87	910.295	739.937	481.706	620.592	521.542
TX73_RS02435	RPA0471	creatininase	300.829	397.296	526.092	251.201	272.381	267.364	172.707	172.687	233.275
TX73_RS02440	RPA0472	membrane protein	181.082	405.53	154.449	246.022	233.469	245.659	424.484	218.556	199.57
TX73_RS02445	RPA0473	FMN-binding glutamate synthase family protein	230.733	231.585	160.482	634.478	584.853	560.379	366.221	431.716	446.149
TX73_RS02450	RPA0474	hypothetical protein	45.2704	101.897	78.4312	89.3448	121.451	130.229	158.141	128.166	125.064
TX73_RS02455	RPA0475	NADP-dependent oxidoreductase	341.719	369.506	339.064	589.158	690.975	701.46	311.08	388.545	346.808
TX73_RS02465	RPA0476	pilus assembly protein	172.32	226.438	203.921	874.026	703.946	719.219	248.656	144.355	129.499
TX73_RS02480	RPA0479	SDR family NAD(P)-dependent oxidoreductase	233.654	319.072	271.493	485.57	521.179	600.829	240.333	372.355	376.078
TX73_RS02490	RPA0480	acyl-CoA dehydrogenase	261.4	304.662	247.36	905.102	578.957	525.849	173.747	151.101	180.056
TX73_RS02495	RPA0481	acyl-CoA dehydrogenase	273.083	306.721	465.761	492.044	432.744	448.895	166.464	160.545	130.385
TX73_RS02500	RPA0482	enoyl-CoA hydratase/isomerase family protein	362.164	466.257	465.761	506.287	429.206	447.909	164.383	141.657	207.552
TX73_RS02505	RPA0483	hypothetical protein	122.668	160.565	155.656	51.7941	113.197	119.376	209.121	157.846	96.6804
TX73_RS02510	RPA0484	enoyl-CoA hydratase	186.923	236.731	320.965	165.741	201.633	176.598	127.969	136.26	226.179
TX73_RS02515	RPA0485	ABC transporter permease	603.119	616.529	627.45	1152.42	1440.91	1188.83	311.08	949.776	491.385
TX73_RS02520	RPA0486	nuclease	308.131	243.936	240.12	199.407	224.036	163.773	831.281	430.367	231.501
TX73_RS02525	RPA0487	Zn-dependent protease	664.453	551.686	672.095	264.15	356.1	397.593	409.918	337.278	557.908
TX73_RS02530	RPA0488	CarD family transcriptional regulator	16996.9	4880.77	5257.3	5608.01	6836.64	5846.49	12615.9	11375.7	9329.21
TX73_RS02540	RPA0489	ferredoxin family protein	2903.15	4611.11	5339.36	8666.45	7542.95	6562.75	1599.1	4306.37	3046.76
TX73_RS02545	RPA0490	RNA-binding protein S4	205.907	155.419	196.681	381.982	247.619	204.223	238.252	317.042	193.361
TX73_RS02550	RPA0491	helicase	4429.2	3670.36	4214.77	1729.92	2194.38	2597.67	1284.9	2131.6	2510.14
TX73_RS02555	RPA0492	DUF3108 domain-containing protein	1815.2	1147.63	1209.05	754.899	889.07	814.917	538.928	685.35	927.777
TX73_RS02560	RPA0493	50S ribosomal protein L28	5236.77	3781.52	5713.41	5372.34	5905.12	4864.84	624.241	953.823	2413.46
TX73_RS02565	RPA0494	hybrid sensor histidine kinase/response regulator	441.022	1560.37	1504.67	3975.2	1611.88	2617.4	1883.13	1734.96	2815.26
TX73_RS02570	RPA0495	hypothetical protein	305.21	268.638	252.187	111.357	102.585	153.907	217.444	125.468	145.464
cobT	RPA0496	cobaltochelatase subunit CobT	2631.53	3050.74	3202.41	1315.57	1216.87	1696.92	1787.41	1803.76	1429.81
TX73_RS02580	RPA0497	N-acetyltransferase	861.599	586.681	810.858	1559	1264.04	1089.19	615.918	715.03	460.341
cobS	RPA0498	cobaltochelatase subunit CobS	5068.83	3925.62	4417.49	7067.31	7034.74	5947.12	1899.77	2808.85	2588.2
TX73_RS02590	RPA0499	DedA family protein	77.3979	112.19	71.1914	58.2684	62.4943	43.4096	99.8786	24.284	56.7665
TX73_RS02595	RPA0500	molecular chaperone DnaJ	924.393	727.69	968.927	310.765	468.118	447.909	550.373	299.503	324.633
TX73_RS02600	RPA0501	BolA family transcriptional regulator	179.621	173.946	229.26	271.919	419.773	363.062	80.1109	153.799	219.97
TX73_RS02605	RPA0502	HlyC/CorC family transporter	327.115	379.799	381.296	586.568	648.526	555.446	210.161	256.332	983.657
TX73_RS02610	RPA0503	3-dehydroquinate synthase	346.1	393.179	419.909	244.727	318.367	376.875	237.212	339.977	448.81
TX73_RS02615	RPA0504	shikimate kinase	366.545	271.726	354.75	230.484	284.172	306.827	199.757	461.397	379.626
TX73_RS02620	RPA0505	hypothetical protein	27.7464	38.0828	39.8189	78.986	76.644	38.4767	143.575	41.8225	52.3316
xerD	RPA0506	site-specific tyrosine recombinase XerD	262.861	241.877	188.235	148.908	175.692	192.384	328.767	214.509	188.039
TX73_RS02630	RPA0507	cytochrome b	52.5721	77.1948	42.2322	24.6022	38.9116	39.4633	58.2625	33.7278	29.2702
TX73_RS02635	RPA0508	acetyl-CoA carboxylase carboxyl transferase subunit alpha	400.132	642.261	1076.32	697.926	889.07	1032.95	381.827	383.148	691.841
TX73_RS02640	RPA0509	hypothetical protein	12259.5	5514.8	7022.61	4937.27	4950.02	3952.25	2487.6	3409.21	3398.01
TX73_RS02645	RPA0510	protein translocase subunit SecA	9099.36	6259.99	7260.32	8311.66	7914.38	7334.26	13991.3	9739.25	9321.23
TX73_RS02650	RPA0511	peptidyl-prolyl cis-trans isomerase	7952.99	2719.32	2426.54	4192.73	3884.08	4795.78	1993.41	1765.99	1946.91
TX73_RS02655	RPA0512	DNA mismatch repair protein MutS	365.084	547.569	585.218	302.996	339.592	429.163	371.423	414.178	401.8
pcaF	RPA0513	3-oxoadipyl-CoA thiolase	530.102	794.592	652.789	432.481	474.014	552.486	296.515	512.663	732.642
TX73_RS02665	RPA0514	EmrB/QacA family drug resistance transporter	576.833	340.687	324.585	155.382	160.363	136.148	378.706	151.101	396.478
TX73_RS02670	RPA0515	HlyD family secretion protein	638.167	308.779	419.909	203.292	183.946	164.759	1148.6	438.462	746.834
TX73_RS02675	RPA0516	MarR family transcriptional regulator	165.018	58.6681	51.8853	159.267	87.2562	73.0071	462.979	89.0415	303.346
TX73_RS02680	RPA0517	transcriptional repressor	1213.54	547.569	590.044	414.353	450.431	456.788	343.333	527.503	587.178
TX73_RS02685	RPA0518	EamA/RhaT family transporter	146.034	172.916	232.88	112.652	169.796	148.974	1583.49	665.113	227.953
TX73_RS02690	RPA0519	flavodoxin-dependent (E)-4-hydroxy-3-methylbut-2-enyl-diphosphate synthase	1866.31	2088.38	2354.14	2096.37	2094.15	2610.5	1562.68	2378.49	2966.05
TX73_RS02695	RPA0520	Na+/H+ antiporter	162.097	248.053	174.962	176.1	205.17	184.491	215.363	165.941	218.196
TX73_RS02700	RPA0521	bifunctional diguanylate cyclase/phosphodiesterase	259.94	506.398	458.521	705.695	489.342	613.654	247.616	190.225	316.65
TX73_RS02705	RPA0522	blue-light sensor BLUF	43.8101	87.4875	94.1175	222.715	136.78	153.907	92.5958	25.6332	46.1228
TX73_RS02710	RPA0523	DUF1345 domain-containing protein	49.6515	133.804	108.597	76.3963	76.644	111.484	84.2725	110.627	129.499
TX73_RS02715	RPA0524	polyprenyl synthetase family protein	160.637	330.394	275.113	181.279	159.184	238.753	99.8786	93.0888	209.326
TX73_RS02720	RPA0525	monofunctional biosynthetic peptidoglycan transglycosylase	186.923	194.531	131.523	277.099	238.186	190.41	126.929	191.574	209.326
TX73_RS02725	RPA0526	50S ribosomal protein L32	1125.92	1298.93	1729.11	1643.17	1736.87	1490.73	619.039	895.811	1395.21
TX73_RS02730	RPA0527	hypothetical protein	1628.28	481.696	489.893	387.161	428.027	345.304	353.737	353.468	526.864
TX73_RS02740	RPA0529	bifunctional diguanylate cyclase/phosphodiesterase	1273.41	1342.16	1482.95	1187.38	1113.11	1173.05	773.019	1126.51	1039.54
phaR	RPA0530	polyhydroxyalkanoate synthesis repressor PhaR	4640.95	3764.02	3853.99	12033.1	9513.29	8240.92	2860.06	8373.95	5433.62
TX73_RS02750	RPA0531	acetyl-CoA C-acetyltransferase	3596.81	3482	3138.46	8337.56	6796.55	7355.96	1002.95	2974.8	3393.57
TX73_RS02755	RPA0532	beta-ketoacyl-ACP reductase	2443.14	1188.8	1111.31	2370.88	1400.82	1557.81	609.675	1032.07	1179.68
TX73_RS02760	RPA0533	EamA family transporter	1104.01	596.973	848.264	128.19	119.093	158.84	131.091	292.758	431.957
TX73_RS02765	RPA0534	TIGR02281 family clan AA aspartic protease	384.069	479.637	458.521	477.801	378.503	574.191	141.495	105.231	225.292
hrpB	RPA0535	ATP-dependent helicase HrpB	106.605	290.253	132.73	68.6272	75.4648	100.631	415.12	45.8699	109.985
TX73_RS02775	RPA0536	acyltransferase	452.704	436.408	416.289	626.709	448.073	409.432	204.959	58.0119	85.1497
TX73_RS02780	RPA0537	acetyl-CoA hydrolase	962.362	1238.21	1350.22	2162.4	1763.99	1397	379.747	487.03	404.461
TX73_RS02785	RPA0538	porin	71194.3	142809	164397	302779	239915	205372	66060.3	136484	52614.5
TX73_RS02790	RPA0539	MarR family transcriptional regulator	519.88	240.848	311.312	1219.75	1525.8	973.757	477.544	925.492	760.139
TX73_RS02795	RPA0540	hypothetical protein	790.042	730.778	717.947	823.526	943.311	739.937	758.453	907.953	574.761
TX73_RS02805	RPA0541	disulfide bond formation protein B	385.529	310.838	314.931	97.114	114.376	130.229	203.919	338.628	745.947
TX73_RS02810	RPA0542	membrane protein	227.813	274.814	306.485	286.162	275.918	171.665	171.666	167.29	147.238
TX73_RS02815	RPA0543	hypothetical protein	2289.81	1163.07	1127	3888.44	2434.92	3110.69	1027.92	2259.77	3352.77
TX73_RS02820	RPA0544	CidA/LrgA family protein	274.543	187.326	211.161	756.194	580.136	561.366	150.858	222.604	576.534
TX73_RS02825	RPA0545	LrgB family protein	129.97	136.892	146.003	234.368	208.707	229.874	116.525	126.817	230.614
TX73_RS02830	RPA0546	hypothetical protein	1520.21	596.973	503.166	156.677	498.775	200.276	393.272	1478.63	2715.92
TX73_RS02835	RPA0547	phospholipase	86.1599	154.39	82.0511	41.4353	49.5238	59.195	118.606	52.6154	95.7934
TX73_RS02840	RPA0548	AI-2E family transporter	349.021	335.54	310.105	455.788	420.952	350.237	311.08	406.083	358.338
TX73_RS02845	RPA0549	sensor histidine kinase	632.326	280.989	226.847	14.2434	36.5533	33.5438	187.272	183.479	441.714
TX73_RS02850	RPA0550	RNA polymerase sigma factor RpoE	657.152	209.97	135.143	44.025	80.1814	52.2889	466.1	395.29	534.847
TX73_RS02855	RPA0551	LysR family transcriptional regulator	81.7789	78.2241	33.7858	59.5632	55.4195	42.4231	131.091	43.1716	43.4618
TX73_RS02860	RPA0552	dicarboxylate/amino acid:cation symporter	46.7308	104.985	33.7858	97.114	73.1066	78.9266	172.707	67.4557	82.4888
TX73_RS02865	RPA0553	(S)-ureidoglycine aminohydrolase	58.4135	92.6338	38.6123	19.4228	34.195	49.3291	121.727	74.2012	94.0195
TX73_RS02870	RPA0554	ureidoglycolate lyase	32.1274	42.1998	16.8929	9.06397	11.7914	20.7182	109.242	31.0296	44.3488
TX73_RS02875	RPA0555	methyltransferase domain-containing protein	167.939	126.6	132.73	100.999	110.839	94.7119	202.878	56.6628	140.142
TX73_RS02880	RPA0556	HNH endonuclease	1007.63	731.807	542.985	3795.21	2664.85	2333.27	828.16	1751.15	667.006
cysK	RPA0557	cysteine synthase A	5763.95	7946.95	6778.87	8817.95	8952.02	9355.76	4952.31	9311.58	15304.8
TX73_RS02890	RPA0558	phosphoribosylaminoimidazolesuccinocarboxamide synthase	662.993	579.476	545.399	256.381	286.531	277.23	341.252	366.959	392.043
TX73_RS02895	RPA0559	pirin family protein	391.37	437.437	542.985	284.868	413.878	310.774	684.584	768.995	810.696
TX73_RS02900	RPA0560	MCD%2C Malonyl-CoA decarboxylase MCD	454.165	563.008	471.794	520.531	428.027	395.62	733.483	880.971	1102.51
TX73_RS02905	RPA0561	diguanylate cyclase	75.9375	107.044	115.837	100.999	145.034	98.6583	131.091	160.545	95.7934
TX73_RS02910	RPA0562	MmgE/PrpD family protein	839.694	996.328	1061.84	1314.28	1404.35	1286.5	393.272	835.101	703.372
TX73_RS02915	RPA0563	FUSC family protein	143.113	179.092	158.069	113.947	100.227	104.578	114.444	165.941	285.606
TX73_RS02920	RPA0564	DUF2269 domain-containing protein	102.224	128.658	142.383	71.2169	93.1519	77.94	99.8786	40.4734	52.3316
TX73_RS02930	RPA0565	esterase	757.915	535.218	733.634	249.907	287.71	238.753	443.211	377.752	366.321
TX73_RS02935	RPA0566	DUF1236 domain-containing protein	202.987	178.063	255.806	217.535	474.014	162.786	811.513	1743.05	4143.95
TX73_RS02940	RPA0567	AraC family transcriptional regulator	405.974	1293.79	1289.89	2429.14	1782.86	2108.33	539.969	1477.28	1785.48
TX73_RS02945	RPA0568	MBL fold metallo-hydrolase	284.766	385.974	483.86	460.968	627.302	557.419	319.403	654.32	643.945
TX73_RS02950	RPA0569	VWA domain-containing protein	353.402	133.804	84.4644	45.3198	102.585	65.1145	538.928	1438.16	661.684
TX73_RS02955	RPA0570	DNA repair protein MmcB-related protein	299.369	229.526	253.393	179.985	155.646	124.309	67.6261	101.184	179.169
TX73_RS02960	RPA0571	DNA-binding response regulator	3450.78	2040	2910.4	1213.28	1160.27	1378.26	2428.3	2274.61	3738.6
TX73_RS02965	RPA0572	sensor histidine kinase	398.672	405.53	415.082	282.278	314.83	353.197	270.504	371.006	417.766
TX73_RS02970	RPA0573	ABC transporter ATP-binding protein	97.8426	102.926	125.49	94.5243	90.7936	107.538	131.091	89.0415	108.211
TX73_RS02975	RPA0574	ABC transporter permease	99.3029	106.014	94.1175	249.907	185.125	163.773	149.818	102.533	86.0367
TX73_RS02980	RPA0575	polyhydroxyalkanoate depolymerase	1857.55	3144.4	3371.34	7190.32	5958.19	5535.72	1152.77	2142.39	2849.85
TX73_RS02985	RPA0576	M48 family peptidase	354.862	366.418	390.949	495.929	386.757	276.243	549.332	643.527	574.761
TX73_RS02990	RPA0577	penicillin-binding protein	1032.46	1023.09	1206.63	1003.51	666.213	754.736	531.645	419.574	510.898
TX73_RS02995	RPA0578	hypothetical protein	147.494	178.063	214.781	137.254	172.154	232.833	109.242	110.627	117.968
TX73_RS03000	RPA0579	hypothetical protein	148.954	222.321	193.061	62.1529	81.3605	70.0474	171.666	422.273	265.206
TX73_RS03005	RPA0580	branched-chain amino acid ABC transporter substrate-binding protein	2895.85	1132.19	1516.74	1065.66	1690.88	1027.03	4058.61	21071.8	5305
TX73_RS03010	RPA0581	DUF1304 domain-containing protein	78.8582	71.0193	60.3317	220.125	159.184	164.759	185.192	160.545	97.5674
TX73_RS03015	RPA0582	DUF1330 domain-containing protein	135.811	205.853	205.128	389.751	312.472	295.975	178.949	453.302	245.692
TX73_RS03020	RPA0583	hybrid sensor histidine kinase/response regulator	353.402	476.55	504.373	521.826	470.476	474.546	425.524	344.024	369.869
TX73_RS03025	RPA0584	RNA-binding transcriptional accessory protein	4217.45	1523.31	1377.98	1144.65	990.476	1101.03	528.524	570.675	774.33
TX73_RS03030	RPA0585	chromate transporter	103.684	197.619	146.003	29.7816	29.4785	28.6109	192.474	60.7101	132.159
TX73_RS03035	RPA0586	KR domain-containing protein	93.4616	85.429	41.0256	183.869	106.122	99.6448	115.485	219.906	112.646
TX73_RS03040	RPA0587	amino acid permease	67.1755	158.507	97.7374	69.9221	60.136	78.9266	242.414	125.468	182.717
TX73_RS03045	RPA0588	TetR/AcrR family transcriptional regulator	46.7308	80.2826	48.2654	29.7816	55.4195	60.1815	207.04	87.6924	63.8623
TX73_RS03050	RPA0589	isovaleryl-CoA dehydrogenase	160.637	195.56	83.2578	42.7301	69.5692	64.1279	256.979	165.941	142.803
TX73_RS03055	RPA0590	S41 family peptidase	2213.87	1332.9	1526.39	653.901	808.889	855.367	3372.98	1998.04	1982.39
TX73_RS03060	RPA0591	[protein-PII] uridylyltransferase	1280.72	1468.76	1404.52	1354.42	1334.78	1367.4	953.008	2033.11	1700.33
TX73_RS03065	RPA0592	bifunctional glutamate N-acetyltransferase/amino-acid N-acetyltransferase	232.194	392.15	293.212	339.251	352.562	472.573	342.292	298.154	321.972
TX73_RS03070	RPA0593	hypothetical protein	70.0962	89.546	71.1914	78.986	99.0476	99.6448	55.1413	68.8048	76.2799
TX73_RS03075	RPA0594	(deoxy)nucleoside triphosphate pyrophosphohydrolase	56.9531	83.3704	79.6378	98.4088	62.4943	121.35	69.7069	44.5207	48.7837
TX73_RS03080	RPA0595	methyltransferase domain-containing protein	52.5721	123.512	77.2246	23.3074	33.0159	33.5438	91.5554	21.5858	37.253
TX73_RS03085	RPA0596	hypothetical protein	46.7308	65.8729	59.1251	69.9221	96.6893	91.7522	85.313	25.6332	96.6804
TX73_RS03090	RPA0597	ComF family protein	84.6995	110.131	74.8113	128.19	73.1066	128.256	147.737	120.071	225.292
grxC	RPA0598	glutaredoxin 3	303.75	242.906	342.684	445.429	464.58	360.103	313.161	404.734	765.46
TX73_RS03100	RPA0599	carbon-nitrogen hydrolase family protein	695.12	870.758	1069.08	488.16	759.365	666.93	435.928	518.06	929.551
TX73_RS03105	RPA0600	DUF1178 domain-containing protein	330.036	355.096	557.465	176.1	312.472	281.176	158.141	172.687	366.321
TX73_RS03110	RPA0601	EamA family transporter	159.177	209.97	322.171	89.3448	100.227	108.524	287.151	95.7871	109.985
TX73_RS03115	RPA0602	DMT transporter permease	153.335	136.892	149.623	170.921	188.662	142.068	96.7574	41.8225	42.5749
TX73_RS03120	RPA0603	bifunctional 3-demethylubiquinone 3-O-methyltransferase/2-octaprenyl-6-hydroxy phenol methylase	556.388	579.476	719.154	760.079	1180.32	1032.95	408.878	723.125	837.305
TX73_RS03125	RPA0604	aspartate kinase	518.42	904.724	993.06	1344.06	1966.8	2261.25	373.504	634.083	828.436
ptsP	RPA0605	phosphoenolpyruvate--protein phosphotransferase	956.521	896.489	1177.67	1026.82	1131.97	1227.31	831.281	1641.87	1093.64
TX73_RS03135	RPA0606	peptide chain release factor 1	200.066	238.789	342.684	334.072	308.934	435.083	127.969	152.45	151.673
prmC	RPA0607	peptide chain release factor N(5)-glutamine methyltransferase	115.367	167.77	196.681	187.754	169.796	171.665	307.959	133.562	129.499
TX73_RS03145	RPA0608	DUF4167 domain-containing protein	2670.96	1643.74	2128.5	481.685	1255.78	899.763	2831.97	1802.42	655.475
TX73_RS03150	RPA0609	class I SAM-dependent methyltransferase	645.469	366.418	399.396	148.908	196.916	209.156	212.242	449.255	459.454
gloB	RPA0610	hydroxyacylglutathione hydrolase	1940.79	1133.22	1602.41	1754.53	1502.22	1322.02	1169.41	1521.8	1287.89
TX73_RS03160	RPA0611	cupin	365.084	245.994	436.802	54.3838	74.2857	82.8729	276.747	171.337	238.597
TX73_RS03165	RPA0612	sugar kinase	276.004	314.955	329.411	255.086	211.066	295.975	157.101	134.911	157.882
TX73_RS03170	RPA0613	NAD(+) diphosphatase	167.939	263.492	242.533	145.024	169.796	192.384	103	78.2486	99.3413
TX73_RS03175	RPA0614	HIT domain-containing protein	170.859	163.653	240.12	396.225	312.472	338.398	71.7877	80.9468	99.3413
TX73_RS03180	RPA0615	DNA polymerase III subunit gamma/tau	2380.35	1132.19	1410.56	499.813	755.828	692.581	1167.33	1160.24	1102.51
TX73_RS03185	RPA0616	YbaB/EbfC family nucleoid-associated protein	633.786	551.686	645.549	1022.93	681.542	597.869	265.302	261.728	393.817
TX73_RS03190	RPA0617	recombination protein RecR	638.167	391.121	544.192	349.61	376.145	336.425	274.666	308.947	323.746
TX73_RS03195	RPA0618	hypothetical protein	335.877	271.726	353.544	155.382	239.365	260.458	127.969	63.4083	172.073
TX73_RS03200	RPA0619	MFS transporter	341.719	519.779	518.853	323.713	228.753	282.163	235.131	97.1362	141.029
TX73_RS03205	RPA0620	DNA recombination protein RmuC	233.654	242.906	194.268	186.459	167.438	199.29	304.838	327.835	111.759
TX73_RS03210	RPA0621	peptide deformylase	1121.54	674.168	959.274	2171.47	1589.48	1531.18	989.422	1899.55	2119.87
TX73_RS03215	RPA0622	methionyl-tRNA formyltransferase	384.069	267.609	292.005	251.201	275.918	409.432	224.727	480.284	678.537
TX73_RS03220	RPA0623	tRNA pseudouridine(38-40) synthase TruA	137.272	128.658	96.5307	85.4603	95.5102	71.0339	60.3433	60.7101	70.0711
TX73_RS03225	RPA0624	succinyl-diaminopimelate desuccinylase	200.066	269.667	310.105	309.47	449.252	442.976	219.525	296.805	225.292
TX73_RS03230	RPA0625	DUF805 domain-containing protein	89.0805	152.331	143.589	427.301	412.698	330.505	89.4746	171.337	164.978
dapD	RPA0626	2%2C3%2C4%2C5-tetrahydropyridine-2%2C6-dicarboxylate N-succinyltransferase	382.608	576.388	707.088	352.2	465.76	699.487	262.181	307.598	364.547
TX73_RS03240	RPA0627	pyrimidine 5'-nucleotidase	143.113	132.775	167.722	198.112	170.975	206.196	202.878	169.988	147.238
TX73_RS03245	RPA0628	DUF1036 domain-containing protein	137.272	174.975	135.143	169.626	182.766	251.579	111.323	105.231	68.2972
argB	RPA0629	acetylglutamate kinase	384.069	483.754	493.513	864.962	892.608	1012.23	280.908	323.787	238.597
TX73_RS03255	RPA0630	DUF423 domain-containing protein	68.6358	102.926	159.276	6.47426	15.3288	13.8122	46.8181	9.4438	53.2186
TX73_RS03260	RPA0631	GTP-binding protein	405.974	228.497	370.437	191.638	303.039	345.304	176.868	295.456	221.744
TX73_RS03265	RPA0632	membrane protein insertase YidC	3418.65	2500.08	2374.66	7586.54	6485.26	5878.06	1840.47	2493.16	1490.12
rnpA	RPA0633	ribonuclease P protein component	1074.81	850.173	1055.8	348.315	701.587	737.964	444.252	578.77	549.038
TX73_RS03275	RPA0634	50S ribosomal protein L34	963.822	518.749	1301.96	749.72	1139.05	773.481	534.767	1230.39	1318.93
TX73_RS03280	RPA0635	sensor histidine kinase	861.599	805.914	1172.85	1900.84	1581.22	1235.2	1641.75	2555.22	1666.63
TX73_RS03290	RPA0636	hypothetical protein	10.2224	19.556	3.6199	1.29485	4.71655	0.986583	27.0504	5.39645	0.886976
TX73_RS03295	RPA0637	hypothetical protein	14.6034	95.7216	8.44644	1.29485	5.89569	0.986583	165.424	18.8876	17.7395
TX73_RS03300	RPA0638	hypothetical protein	42.3498	138.951	30.1659	28.4868	21.2245	22.6914	264.262	67.4557	83.3758
TX73_RS03305	RPA0639	RNA polymerase sigma-70 factor	30.6671	60.7266	28.9592	116.537	81.3605	73.9937	98.8382	26.9823	34.5921
TX73_RS03310	RPA0640	flagellin	42.3498	68.9607	38.6123	90.6397	81.3605	89.779	73.8685	66.1066	48.7837
TX73_RS03315	RPA0641	flagellar hook protein FliD	21.9051	50.434	20.5128	110.062	79.0023	64.1279	91.5554	48.5681	32.8181
TX73_RS03320	RPA0642	flagellar protein FliS	21.9051	40.1413	20.5128	11.6537	11.7914	10.8524	31.2121	8.09468	15.0786
TX73_RS03330	RPA0644	flagellar basal body rod modification protein FlgD	13.143	18.5268	1.20663	5.17941	2.35828	2.95975	55.1413	20.2367	15.9656
TX73_RS03335	RPA0645	flagellar hook protein FlgE	27.7464	38.0828	14.4796	29.7816	23.5828	25.6511	100.919	41.8225	30.1572
TX73_RS03340	RPA0646	hypothetical protein	4.38101	12.3512	2.41327	0	1.17914	1.97317	19.7676	0	5.32186
TX73_RS03345	RPA0647	hypothetical protein	8.76202	18.5268	1.20663	6.47426	5.89569	7.89266	64.5049	4.04734	10.6437
flgK	RPA0648	flagellar hook-associated protein FlgK	654.231	756.509	970.134	4460.77	2793.38	2954.81	1359.81	1243.88	1250.64
flgL	RPA0649	flagellar hook-associated protein FlgL	18.9844	34.995	3.6199	9.06397	10.6122	12.8256	54.1009	4.04734	7.98279
TX73_RS03360	RPA0650	enoyl-CoA hydratase	30.6671	112.19	84.4644	3685.15	3543.31	3917.72	188.313	78.2486	101.115
aliA	RPA0651	cyclohexanecarboxylate-CoA ligase	87.6202	236.731	219.607	14389.7	14676.7	16328.9	528.524	260.379	295.363
aliB	RPA0652	cyclohexanecarboxyl-CoA dehydrogenase	17.524	122.482	112.217	3787.44	4171.79	5174.63	226.808	98.4853	135.707
badI	RPA0653	2-ketocyclohexanecarboxyl-CoA hydrolase	56.9531	125.57	156.862	26518.6	25898.6	25352.2	1526.27	716.379	356.564
badH	RPA0654	2-hydroxycyclohexanecarboxyl-CoA dehydrogenase	26.2861	121.453	49.472	5705.12	6248.25	8566.5	433.848	164.592	191.587
TX73_RS03385	RPA0655	transcriptional activatory protein BadR	20.4447	36.0243	16.8929	1130.41	1496.33	1527.23	110.283	41.8225	38.14
TX73_RS03390	RPA0656	NADPH:quinone reductase	33.5877	93.6631	61.5383	7695.31	6485.26	7114.25	213.282	28.3314	93.1325
bcrC	RPA0657	benzoyl-CoA reductase subunit C	147.494	1108.52	911.009	54364.4	45352	47611.5	1268.25	192.923	178.282
bcrB	RPA0658	benzoyl-CoA reductase subunit B	211.749	894.431	424.735	127757	98316.5	88924.6	1454.48	213.16	300.685
bcrA	RPA0659	benzoyl-CoA reductase subunit A	113.906	419.94	259.426	51823.9	35757.4	45703.4	1353.56	121.42	265.206
bcrD	RPA0660	benzoyl-CoA reductase subunit D	80.3185	269.667	219.607	31572.4	21177.3	25253.6	841.685	66.1066	194.248
TX73_RS03415	RPA0661	benzoate-CoA ligase family protein	901.028	1013.83	979.787	32670.4	25801.9	28474.7	1531.47	1824	1592.12
TX73_RS03420	RPA0662	ferredoxin	140.192	188.355	211.161	6791.5	5033.74	5605.76	181.03	276.568	335.277
TX73_RS03425	RPA0663	transcriptional regulator	115.367	186.297	248.567	1556.41	1585.94	1309.2	164.383	174.036	198.683
TX73_RS03430	RPA0664	N-acetyltransferase	146.034	274.814	281.146	2800.77	3052.79	2868	327.727	196.971	198.683
TX73_RS03435	RPA0665	ABC transporter ATP-binding protein	197.145	197.619	328.204	6237.31	6517.1	5644.24	402.636	376.403	246.579
TX73_RS03450	RPA0668	ABC transporter permease	1074.81	1833.12	1969.23	43648.2	47276.4	48273.5	2496.96	4074.32	2856.06
TX73_RS03455	RPA0669	4-hydroxybenzoate--CoA/benzoate--CoA ligase	51.1118	100.868	61.5383	82820.1	70804.9	62439.8	1942.43	254.982	448.81
hcrC	RPA0670	4-hydroxybenzoyl-CoA reductase subunit gamma	13.143	28.8194	19.3061	7583.95	6077.28	6975.14	296.515	62.0592	133.933
hcrA	RPA0671	4-hydroxybenzoyl-CoA reductase subunit alpha	112.446	196.59	155.656	53941	48627.7	51624.9	1933.07	368.308	476.306
hcrB	RPA0672	4-hydroxybenzoyl-CoA reductase subunit beta	77.3979	131.746	108.597	8131.68	8110.11	9684.29	266.343	62.0592	235.049
TX73_RS03475	RPA0673	Crp/Fnr family transcriptional regulator	23.3654	58.6681	51.8853	844.244	804.172	801.105	91.5554	28.3314	64.7493
TX73_RS03480	RPA0674	alcohol dehydrogenase	96.3822	176.004	132.73	379.392	391.474	382.794	212.242	149.752	164.978
TX73_RS03485	RPA0675	alpha/beta hydrolase	74.4772	113.219	82.0511	262.855	233.469	221.981	110.283	110.627	94.9064
TX73_RS03490	RPA0676	2%2C3-epoxybenzoyl-CoA dihydrolase	3966.27	6445.25	4996.67	1429.52	1348.93	1171.07	670.019	526.154	566.778
boxB	RPA0677	benzoyl-CoA 2%2C3-epoxidase subunit BoxB	3202.52	2435.24	935.141	1544.76	1647.26	1383.19	805.271	450.604	336.164
gltA	RPA0678	glutamate synthase (NADPH)%2C homotetrameric	5014.8	7164.71	7314.62	44342.2	35338.8	34198.9	7111.15	9945.67	5119.63
TX73_RS03505	RPA0679	YgiQ family radical SAM protein	562.23	540.364	544.192	681.093	830.113	662.984	1430.55	1161.59	968.578
TX73_RS03510	RPA0680	TetR/AcrR family transcriptional regulator	118.287	53.5218	56.7118	194.228	153.288	139.108	115.485	103.882	139.255
TX73_RS03515	RPA0681	hemolysin secretion protein D	914.171	338.628	464.554	1245.65	660.317	556.433	439.05	617.894	901.168
TX73_RS03520	RPA0682	ABC transporter ATP-binding protein/permease	467.308	420.969	454.901	423.417	343.129	265.391	429.686	325.136	295.363
TX73_RS03525	RPA0683	ABC transporter permease	169.399	169.829	124.283	275.804	208.707	159.826	227.848	126.817	152.56
TX73_RS03535	RPA0685	IclR family transcriptional regulator	727.248	296.428	293.212	353.495	397.37	328.532	308.999	534.249	496.707
TX73_RS03540	RPA0686	tripartite tricarboxylate transporter substrate binding protein	347.56	202.765	162.896	191.638	219.32	188.437	401.595	419.574	258.11
TX73_RS03545	RPA0687	pyridoxamine 5'-phosphate oxidase family protein	204.447	98.8094	92.9108	51.7941	54.2404	75.9669	63.4645	89.0415	129.499
phnN	RPA0688	ribose 1%2C5-bisphosphate phosphokinase PhnN	119.748	65.8729	74.8113	10.3588	15.3288	10.8524	84.2725	21.5858	30.1572
TX73_RS03555	RPA0689	alpha-D-ribose 1-methylphosphonate 5-triphosphate diphosphatase	754.994	244.965	173.755	142.434	132.063	159.826	258.02	306.249	245.692
phnL	RPA0690	phosphonate C-P lyase system protein PhnL	151.875	77.1948	33.7858	18.1279	22.4036	15.7853	89.4746	60.7101	56.7665
phnK	RPA0691	phosphonate C-P lyase system protein PhnK	316.893	103.956	67.5715	45.3198	38.9116	51.3023	111.323	60.7101	99.3413
TX73_RS03570	RPA0692	carbon-phosphorus lyase complex subunit PhnJ	743.311	122.482	114.63	90.6397	75.4648	83.8595	214.323	183.479	145.464
TX73_RS03575	RPA0693	carbon-phosphorus lyase complex subunit PhnI	693.66	151.302	84.4644	50.4993	45.9864	50.3157	206	124.118	151.673
TX73_RS03580	RPA0694	phosphonate C-P lyase system protein PhnH	257.019	67.9315	47.0587	29.7816	12.9705	25.6511	66.5857	41.8225	63.8623
phnG	RPA0695	phosphonate C-P lyase system protein PhnG	335.877	93.6631	65.1582	7.76912	8.25397	6.90608	68.6665	26.9823	59.4274
phnF	RPA0696	phosphonate metabolism transcriptional regulator PhnF	268.702	127.629	82.0511	27.1919	40.0907	51.3023	192.474	70.1539	89.5846
phnE	RPA0697	phosphonate ABC transporter%2C permease protein PhnE	59.8738	164.682	16.8929	18.1279	16.5079	16.7719	358.939	33.7278	23.0614
phnE	RPA0698	phosphonate ABC transporter%2C permease protein PhnE	59.8738	164.682	16.8929	18.1279	16.5079	16.7719	358.939	33.7278	23.0614
phnD	RPA0699	phosphonate ABC transporter substrate-binding protein	39.4291	53.5218	13.273	23.3074	27.1202	15.7853	183.111	43.1716	32.8181
phnC	RPA0700	phosphonates import ATP-binding protein PhnC 1	20.4447	60.7266	8.44644	2.58971	2.35828	5.9195	127.969	12.142	10.6437
TX73_RS03615	RPA0701	chloramphenicol acetyltransferase	35.0481	42.1998	6.03317	5.17941	11.7914	4.93291	87.3938	13.4911	15.9656
TX73_RS03620	RPA0702	alpha-D-ribose 1-methylphosphonate 5-triphosphate diphosphatase	159.177	163.653	94.1175	75.1015	73.1066	83.8595	188.313	357.515	316.65
TX73_RS03625	RPA0703	DUF1045 domain-containing protein	378.227	195.56	242.533	81.5757	83.7188	95.6985	118.606	83.645	156.995
TX73_RS03630	RPA0704	alpha/beta hydrolase	151.875	182.18	194.268	163.151	186.304	183.504	175.828	84.9942	81.6018
TX73_RS03640	RPA0706	DUF123 domain-containing protein	124.129	124.541	161.689	34.961	40.0907	36.5036	42.6565	75.5504	152.56
TX73_RS03645	RPA0707	divalent-cation tolerance protein CutA	51.1118	60.7266	50.6786	112.652	148.571	135.162	141.495	179.432	74.506
TX73_RS03655	RPA0708	hypothetical protein	61.3341	72.0485	59.1251	129.485	106.122	132.202	123.808	202.367	368.095
TX73_RS03660	RPA0709	YbhB/YbcL family Raf kinase inhibitor-like protein	941.917	421.998	486.274	616.35	745.215	750.789	224.727	791.93	700.711
TX73_RS03665	RPA0710	hypothetical protein	157.716	59.6973	48.2654	195.523	170.975	161.8	96.7574	129.515	180.943
bluB	RPA0711	5%2C6-dimethylbenzimidazole synthase	175.24	200.707	162.896	187.754	176.871	196.33	86.3534	156.497	146.351
cobT	RPA0712	nicotinate-nucleotide--dimethylbenzimidazole phosphoribosyltransferase	2631.53	3050.74	3202.41	1315.57	1216.87	1696.92	1787.41	1803.76	1429.81
TX73_RS03680	RPA0713	DUF1636 domain-containing protein	405.974	331.423	512.819	98.4088	102.585	122.336	101.959	210.462	242.144
TX73_RS03685	RPA0714	bifunctional adenosylcobinamide kinase/adenosylcobinamide-phosphate guanylyltransferase	267.242	244.965	329.411	16.8331	17.6871	62.1547	120.687	36.4261	61.2014
cobW	RPA0715	cobalamin biosynthesis protein CobW	807.566	944.865	889.289	312.06	246.44	365.036	212.242	125.468	237.71
TX73_RS03695	RPA0716	cobaltochelatase subunit CobN	1282.18	1481.11	1756.86	319.829	328.98	440.016	537.888	244.19	360.112
cobO	RPA0717	cob(I)yrinic acid a%2Cc-diamide adenosyltransferase	210.289	379.799	536.952	275.804	255.873	325.572	90.515	179.432	131.272
TX73_RS03705	RPA0718	cobyric acid synthase	197.145	610.354	786.725	147.613	169.796	195.343	210.161	120.071	149.012
TX73_RS03710	RPA0719	cobalamin biosynthesis protein	413.275	383.916	509.2	147.613	194.558	209.156	184.151	230.698	194.248
TX73_RS03715	RPA0720	iron ABC transporter	61.3341	142.039	197.888	94.5243	50.7029	78.9266	112.363	14.8402	28.3832
TX73_RS03720	RPA0721	threonine-phosphate decarboxylase	109.525	220.263	137.556	37.5507	28.2993	32.5572	121.727	31.0296	80.7148
TX73_RS03725	RPA0722	ABC transporter ATP-binding protein	141.653	220.263	249.773	42.7301	44.8073	84.8461	72.8281	56.6628	83.3758
TX73_RS03730	RPA0723	iron ABC transporter permease	87.6202	218.204	161.689	37.5507	49.5238	64.1279	64.5049	10.7929	47.8967
TX73_RS03735	RPA0724	HoxN/HupN/NixA family nickel/cobalt transporter	258.48	468.315	596.077	172.215	258.231	343.331	223.686	338.628	198.683
TX73_RS03740	RPA0725	QacE family quaternary ammonium compound efflux SMR transporter	7.30168	13.3804	4.82654	3.88456	3.53741	2.95975	49.9393	4.04734	7.09581
TX73_RS03745	RPA0726	class I SAM-dependent methyltransferase	13.143	55.5803	10.8597	14.2434	11.7914	12.8256	81.1513	40.4734	27.4963
TX73_RS03750	RPA0727	DUF3419 domain-containing protein	62.7945	107.044	32.5791	29.7816	21.2245	23.678	156.06	18.8876	31.9311
TX73_RS03755	RPA0728	hypothetical protein	64.2548	72.0485	72.398	252.496	244.082	208.169	174.788	36.4261	64.7493
TX73_RS03760	RPA0729	pilus assembly protein	21.9051	45.2876	30.1659	93.2294	103.764	82.8729	62.4241	45.8699	19.5135
TX73_RS03765	RPA0730	pilus assembly protein	70.0962	85.429	78.4312	286.162	200.453	179.558	208.08	47.219	79.8279
TX73_RS03770	RPA0731	LysR family transcriptional regulator	124.129	153.36	138.763	119.126	172.154	148.974	192.474	176.734	163.204
TX73_RS03775	RPA0732	NADH-quinone oxidoreductase subunit E	826.551	424.057	440.421	47.9096	36.5533	51.3023	84.2725	132.213	199.57
TX73_RS03780	RPA0733	formate dehydrogenase subunit beta	2383.27	1300.99	643.136	115.242	133.243	145.028	305.878	951.125	566.778
TX73_RS03785	RPA0734	formate dehydrogenase subunit alpha	4788.44	1488.32	848.264	635.773	639.093	629.44	1739.55	3411.91	1553.98
TX73_RS03790	RPA0735	formate dehydrogenase accessory sulfurtransferase FdhD	258.48	190.414	142.383	62.1529	71.9274	76.9534	117.565	206.414	240.371
TX73_RS03795	RPA0736	formate dehydrogenase	46.7308	24.7024	6.03317	15.5382	15.3288	13.8122	86.3534	116.024	32.8181
TX73_RS03800	RPA0737	MFS transporter	820.709	691.666	596.077	1231.41	1324.17	1151.34	1163.17	2719.81	1749.12
TX73_RS03805	RPA0738	sorbosone dehydrogenase	752.073	374.652	335.444	510.172	656.78	472.573	1593.9	6204.57	2477.32
TX73_RS03810	RPA0739	cytochrome c4	102.224	63.8144	56.7118	45.3198	77.8231	49.3291	178.949	546.391	266.98
TX73_RS03815	RPA0740	acyl-CoA dehydrogenase	74.4772	163.653	125.49	66.0375	90.7936	113.457	259.06	207.763	159.656
TX73_RS03820	RPA0741	MoxR family ATPase	68.6358	88.5168	65.1582	290.047	272.381	260.458	120.687	249.586	172.96
TX73_RS03825	RPA0742	VWA domain-containing protein	36.5084	155.419	106.184	85.4603	102.585	114.444	200.798	62.0592	74.506
TX73_RS03830	RPA0743	acid--CoA ligase	727.248	474.491	439.215	616.35	611.973	619.574	583.665	2114.06	2564.25
TX73_RS03835	RPA0744	hypothetical protein	12047.8	27281.7	29374.3	15929.3	15029.3	16735.4	6195.59	24255.7	36954.1
TX73_RS03840	RPA0745	membrane protein	10028.1	12837	17545.7	44913.3	35746.8	36453.2	61792.6	105293	43579.8
TX73_RS03845	RPA0746	cytochrome c	5666.11	3288.5	5066.66	8749.32	8956.73	11738.4	16986.6	31368.2	24128.4
TX73_RS03850	RPA0747	sulfate/thiosulfate import ATP-binding protein CysA	584.135	963.392	863.95	1118.75	915.011	899.763	380.787	511.314	967.691
cysW	RPA0748	sulfate ABC transporter permease subunit CysW	403.053	670.051	620.21	501.108	545.941	603.789	518.12	387.196	466.549
cysT	RPA0749	sulfate ABC transporter permease subunit CysT	427.879	653.583	684.162	699.221	629.66	663.97	282.989	237.444	497.594
TX73_RS03865	RPA0750	sulfate ABC transporter substrate-binding protein	1759.71	2077.06	1876.32	5092.66	4993.65	5530.78	4117.91	4290.18	5752.93
TX73_RS03870	RPA0751	phosphoadenylyl-sulfate reductase	978.426	767.831	371.643	463.557	639.093	650.158	1464.89	1471.88	2479.1
TX73_RS03875	RPA0752	sulfate adenylyltransferase subunit 2	695.12	749.305	292.005	953.012	1241.63	1404.89	1657.36	1675.6	3580.72
cysC	RPA0753	adenylyl-sulfate kinase	959.441	2026.62	2492.91	1454.12	1739.23	1819.26	3777.7	4220.03	7041.7
TX73_RS03885	RPA0754	PAS domain S-box protein	245.337	213.058	223.227	204.587	311.292	191.397	359.979	294.107	247.466
dppD	RPA0755	ABC transporter ATP-binding protein	127.049	243.936	147.209	56.9735	91.9728	72.0205	168.545	83.645	133.046
TX73_RS03895	RPA0756	Asp-tRNA(Asn)/Glu-tRNA(Gln) amidotransferase GatCAB subunit A	89.0805	148.214	63.9516	20.7176	30.6576	25.6511	181.03	62.0592	53.2186
TX73_RS03900	RPA0757	hypothetical protein	26.2861	7.20485	10.8597	23.3074	20.0453	13.8122	23.9292	17.5385	15.0786
TX73_RS03905	RPA0758	dipeptide/oligopeptide/nickel ABC transporter ATP-binding protein	23.3654	66.9022	8.44644	1.29485	11.7914	8.87924	84.2725	10.7929	21.2874
TX73_RS03910	RPA0759	ABC transporter permease	24.8257	52.4925	6.03317	1.29485	1.17914	3.94633	66.5857	2.69823	12.4177
TX73_RS03915	RPA0760	ABC transporter permease	52.5721	69.99	7.2398	1.29485	0	4.93291	76.9897	9.4438	7.09581
TX73_RS03920	RPA0761	ABC transporter substrate-binding protein	214.67	92.6338	25.3393	19.4228	28.2993	29.5975	196.636	33.7278	23.0614
TX73_RS03925	RPA0762	ABC transporter substrate-binding protein	200.066	110.131	25.3393	38.8456	37.7324	32.5572	265.302	26.9823	31.9311
TX73_RS03935	RPA0764	hypothetical protein	224.892	209.97	155.656	56.9735	45.9864	75.9669	41.6161	4.04734	15.9656
TX73_RS03945	RPA0766	Crp/Fnr family transcriptional regulator	419.117	154.39	201.508	82.8706	89.6145	85.8327	186.232	64.7575	103.776
TX73_RS03950	RPA0767	sensor domain-containing diguanylate cyclase	441.022	375.682	396.983	398.815	412.698	391.673	276.747	125.468	203.118
TX73_RS03965	RPA0770	IS3-like element ISRpa2 family transposase	4.38101	6.17559	1.20663	1.29485	3.53741	1.97317	8.32321	0	1.77395
TX73_RS24985	RPA0772	pentapeptide repeat-containing protein	166.478	218.204	131.523	271.919	209.887	184.491	1214.15	377.752	336.164
TX73_RS03980	RPA0773	hypothetical protein	78.8582	90.5753	121.87	204.587	261.769	206.196	126.929	40.4734	50.5576
TX73_RS03990	RPA0774	YccF domain-containing protein	113.906	129.687	108.597	102.293	103.764	98.6583	103	97.1362	91.3585
TX73_RS04005	RPA0776	gamma-glutamyltransferase	354.862	468.315	640.723	90.6397	108.481	73.9937	193.515	37.7752	69.1841
TX73_RS04010	RPA0777	GGDEF domain-containing protein	205.907	341.716	244.947	374.212	294.785	336.425	322.525	72.8521	61.2014
TX73_RS04015	RPA0778	hypothetical protein	937.536	1601.54	1668.77	1177.02	594.286	793.212	444.252	588.214	807.148
TX73_RS04020	RPA0779	hypothetical protein	18.9844	233.643	98.944	91.9346	21.2245	98.6583	101.959	25.6332	207.552
TX73_RS04025	RPA0780	acyl-CoA dehydrogenase	287.686	464.198	983.407	183.869	128.526	224.941	210.161	58.0119	86.9237
TX73_RS04030	RPA0781	cytochrome c552	411.815	256.287	419.909	549.018	423.311	460.734	494.191	1199.36	706.033
TX73_RS04035	RPA0782	hypothetical protein	1688.15	865.612	1005.13	3619.11	1080.09	1866.61	623.201	1737.66	1663.08
TX73_RS04040	RPA0783	GGDEF-domain containing protein	227.813	306.721	202.715	381.982	232.29	292.028	196.636	71.503	89.5846
TX73_RS04045	RPA0784	3-oxoacyl-ACP reductase	227.813	346.862	255.806	300.406	294.785	361.089	152.939	319.74	305.12
TX73_RS04050	RPA0785	cytochrome P450	2387.65	1524.34	1706.18	1498.14	1305.31	1214.48	880.18	2497.21	2321.22
TX73_RS04055	RPA0786	adenylate/guanylate cyclase domain-containing protein	981.346	543.452	487.48	113.947	135.601	113.457	311.08	627.338	825.775
TX73_RS04060	RPA0787	protease HtpX	9630.92	3638.45	6253.98	1480.02	1232.2	1297.36	6497.31	4778.56	5019.4
TX73_RS04065	RPA0788	MFS transporter	176.701	213.058	123.077	51.7941	61.3152	40.4499	252.818	124.118	185.378
TX73_RS04070	RPA0789	aminotransferase class V-fold PLP-dependent enzyme	516.959	360.243	329.411	258.971	268.844	240.726	141.495	153.799	262.545
TX73_RS04075	RPA0790	hypothetical protein	332.957	184.238	165.309	68.6272	83.7188	73.0071	110.283	172.687	238.597
TX73_RS04080	RPA0791	nuclease	620.643	295.399	351.131	256.381	337.234	244.672	389.11	630.036	923.342
TX73_RS04085	RPA0792	hypothetical protein	492.134	503.31	448.868	884.384	726.349	733.031	567.019	802.723	478.08
TX73_RS04090	RPA0793	caspase family protein	654.231	514.632	796.378	348.315	418.594	623.52	200.798	136.26	186.265
TX73_RS04095	RPA0794	carbonate dehydratase	3672.75	3528.32	2846.45	4033.47	3818.05	4175.22	1009.19	3509.04	2665.36
TX73_RS04100	RPA0795	helix-turn-helix transcriptional regulator	725.787	608.295	639.516	1803.73	1511.66	1432.52	427.605	1086.04	617.335
TX73_RS04110	RPA0797	dihydroorotate dehydrogenase (quinone)	311.052	323.189	389.743	129.485	159.184	256.511	204.959	111.976	146.351
TX73_RS04115	RPA0798	MBL fold metallo-hydrolase	671.755	482.725	587.631	372.918	327.8	308.8	415.12	397.989	516.22
TX73_RS04120	RPA0799	carbonic anhydrase	128.51	115.278	76.0179	12.9485	21.2245	9.86583	74.9089	13.4911	19.5135
TX73_RS04125	RPA0800	MATE family efflux transporter	365.084	346.862	377.676	56.9735	63.6735	79.9132	242.414	79.5977	157.882
TX73_RS04130	RPA0801	hypothetical protein	607.5	393.179	576.771	494.634	404.444	340.371	318.363	487.03	702.485
TX73_RS04135	RPA0802	ATP-dependent DNA ligase	679.057	479.637	471.794	98.4088	99.0476	73.0071	698.11	284.663	295.363
TX73_RS04140	RPA0803	DNA ligase-associated DEXH box helicase	239.495	188.355	261.84	28.4868	50.7029	33.5438	312.121	241.491	311.329
TX73_RS04145	RPA0804	SAM-dependent methyltransferase	68.6358	122.482	55.5052	23.3074	24.7619	40.4499	125.889	74.2012	71.8451
TX73_RS04150	RPA0805	porin family protein	32358.1	33197.9	41636.1	28921.8	22592.3	22728.9	8705.04	16807.3	8487.47
TX73_RS04155	RPA0806	branched-chain amino acid ABC transporter substrate-binding protein	1031	940.748	1040.12	1042.36	1522.27	1116.81	843.766	2050.65	863.915
TX73_RS04160	RPA0807	DNA ligase-associated DEXH box helicase	441.022	477.579	558.672	498.518	420.952	257.498	598.231	385.846	552.586
TX73_RS04165	RPA0808	phosphoesterase	175.24	217.175	240.12	170.921	203.991	181.531	140.454	167.29	166.752
TX73_RS04170	RPA0809	LysR family transcriptional regulator	657.152	206.882	133.936	86.7551	108.481	148.974	1195.42	446.557	813.357
TX73_RS04175	RPA0810	EamA/RhaT family transporter	26.2861	99.8387	13.273	6.47426	3.53741	2.95975	106.121	14.8402	40.8009
TX73_RS04180	RPA0811	divalent metal cation transporter	100.763	127.629	90.4976	89.3448	126.168	64.1279	490.029	464.095	545.49
TX73_RS04185	RPA0812	TIGR02186 family protein	87.6202	106.014	94.1175	68.6272	95.5102	100.631	105.081	55.3137	53.2186
TX73_RS04190	RPA0813	sulfite exporter TauE/SafE family protein	125.589	178.063	213.574	154.087	163.9	101.618	133.171	89.0415	118.855
TX73_RS04195	RPA0814	hypothetical protein	768.137	2286	2471.19	2636.32	1795.83	2573.99	920.756	890.415	1287.89
TX73_RS04210	RPA0816	acyl-CoA dehydrogenase	1559.64	1253.64	1322.47	2280.24	2377.14	2629.24	1766.6	2162.63	1698.56
TX73_RS04215	RPA0817	acetyl-CoA acetyltransferase	2326.32	1565.51	1545.7	2374.76	2173.15	2382.6	1262.01	2153.19	2133.18
TX73_RS04220	RPA0818	3-hydroxyacyl-CoA dehydrogenase	3937.07	3015.75	2923.67	7787.24	6745.85	6357.54	3730.88	7041.02	4234.42
TX73_RS04225	RPA0819	hypothetical protein	607.5	1093.08	849.47	4679.6	2304.04	2631.22	1384.77	1208.81	934.873
TX73_RS04230	RPA0820	glutathione transferase GstA	349.021	290.253	260.633	1529.22	1438.55	1444.36	960.291	3496.9	1851.12
TX73_RS04235	RPA0821	MarR family transcriptional regulator	414.736	191.443	248.567	255.086	369.07	370.955	504.595	984.853	832.871
TX73_RS04240	RPA0822	glutamate--cysteine ligase	1068.97	881.05	1130.62	797.629	1031.75	1044.79	475.464	822.959	827.549
TX73_RS04245	RPA0823	hypothetical protein	306.671	148.214	170.135	142.434	159.184	230.86	190.394	102.533	260.771
lepB	RPA0824	signal peptidase I	1727.58	1396.71	1657.92	955.601	1684.99	1545.97	1257.85	1609.49	1483.02
TX73_RS04255	RPA0825	metalloprotease TldD	1837.1	1620.06	2182.8	993.152	843.084	757.695	2397.09	2190.96	3784.73
TX73_RS04260	RPA0826	DUF433 domain-containing protein	289.147	259.375	190.648	222.715	252.336	207.182	164.383	147.053	196.909
TX73_RS04265	RPA0827	hypothetical protein	80.3185	20.5853	42.2322	151.498	133.243	115.43	113.404	381.799	98.4544
TX73_RS04270	RPA0828	MarR family transcriptional regulator	420.577	1308.2	2231.07	419.532	1522.27	341.358	610.716	241.491	502.028
TX73_RS04275	RPA0829	organic hydroperoxide resistance protein	803.185	2242.77	1110.1	64.7426	93.1519	76.9534	203.919	59.361	174.734
TX73_RS04280	RPA0830	invasion associated locus B family protein	630.866	452.876	707.088	378.097	405.624	457.774	286.111	354.817	496.707
coxB	RPA0831	cytochrome c oxidase subunit II	864.519	743.129	474.207	201.997	211.066	149.961	813.594	778.439	487.837
ctaD	RPA0832	cytochrome c oxidase subunit I	562.23	516.691	339.064	84.1654	117.914	87.8059	1169.41	696.143	323.746
TX73_RS04295	RPA0833	protoheme IX farnesyltransferase	125.589	199.677	82.0511	15.5382	20.0453	21.7048	199.757	105.231	180.056
TX73_RS04300	RPA0834	hypothetical protein	5.84135	10.2926	6.03317	7.76912	5.89569	2.95975	48.8989	36.4261	11.5307
TX73_RS04305	RPA0835	cytochrome c oxidase assembly protein	113.906	88.5168	51.8853	40.1404	56.5986	38.4767	196.636	190.225	143.69
TX73_RS04310	RPA0836	cytochrome c oxidase subunit 3	251.178	265.55	152.036	133.37	152.109	107.538	497.312	484.332	289.154
TX73_RS04315	RPA0837	DUF983 domain-containing protein	33.5877	31.9072	28.9592	23.3074	16.5079	4.93291	78.0301	56.6628	49.6707
TX73_RS04320	RPA0838	SURF1 family protein	84.6995	114.248	73.6047	15.5382	18.8662	22.6914	165.424	83.645	104.663
TX73_RS04325	RPA0839	threonine synthase	971.124	744.158	880.843	736.771	890.249	951.066	342.292	531.551	486.063
TX73_RS04330	RPA0840	insulinase family protein	896.647	749.305	667.269	712.169	718.095	799.132	252.818	375.054	360.112
TX73_RS04335	RPA0841	N-acetyltransferase	505.277	276.872	328.204	436.365	411.519	362.076	125.889	360.213	261.658
TX73_RS04340	RPA0842	hypothetical protein	1355.19	780.183	843.437	780.796	1021.13	919.495	342.292	592.261	695.389
TX73_RS04345	RPA0843	ATP synthase subunit b 1	4264.18	4800.49	5394.86	4613.56	3582.22	4254.14	877.059	1802.42	1984.17
TX73_RS04350	RPA0844	ATP synthase subunit b 2	2825.75	3708.44	4277.52	15056.5	12239.5	14379.4	1285.94	2646.96	3468.08
TX73_RS04355	RPA0845	F0F1 ATP synthase subunit C	2884.17	3489.21	3337.55	10862.5	8956.73	8898.98	629.443	1523.15	1750
TX73_RS04360	RPA0846	ATP synthase subunit A	1325.99	2034.86	2203.31	4655	5224.76	4630.03	729.322	912.001	826.662
TX73_RS04365	RPA0847	FoF1 ATP synthase subunit I	2175.9	3966.79	5134.23	6362.91	8663.13	6381.22	1282.82	2485.07	1993.92
TX73_RS04370	RPA0848	2-hydroxychromene-2-carboxylate isomerase	201.526	222.321	301.659	349.61	280.635	244.672	122.767	137.61	192.474
TX73_RS04375	RPA0849	hypothetical protein	749.153	425.086	658.822	275.804	361.995	313.733	1050.81	1013.18	1218.71
TX73_RS04380	RPA0850	YjbQ family protein	401.593	182.18	393.363	75.1015	124.989	99.6448	319.403	218.556	349.469
TX73_RS04385	RPA0851	MFS transporter	5295.18	5466.42	4062.74	11402.5	9983.76	10807	3125.37	14020	10796.3
TX73_RS04390	RPA0852	DNA-binding response regulator	5340.45	3638.45	6188.83	10455.9	6627.94	5606.75	2825.73	5245.35	3133.69
TX73_RS04395	RPA0853	sensor histidine kinase	884.964	1032.35	1060.63	797.629	755.828	775.454	577.423	1083.34	1052.84
hemA	RPA0854	5-aminolevulinate synthase	24389.1	20585.3	18258.8	21634.4	15970.2	18583.3	29672.3	42468.7	23370.9
TX73_RS04405	RPA0855	MBL fold metallo-hydrolase	249.718	312.896	383.71	543.838	583.673	556.433	230.969	252.284	297.137
TX73_RS04410	RPA0856	methyl-accepting chemotaxis protein	696.581	840.909	999.093	2546.98	2300.5	2737.77	989.422	497.823	288.267
TX73_RS04415	RPA0857	porin family protein	87022.9	110390	126272	239967	182963	165256	12427.6	42223.2	41334.9
TX73_RS04420	RPA0858	ABC transporter ATP-binding protein	205.907	201.736	202.715	284.868	228.753	248.619	204.959	233.397	336.164
TX73_RS04425	RPA0859	metal ABC transporter permease	83.2392	123.512	178.582	100.999	91.9728	72.0205	150.858	82.2959	116.194
TX73_RS04430	RPA0860	metal ABC transporter substrate-binding protein	264.321	254.228	255.806	209.766	202.812	294.988	392.231	430.367	267.867
TX73_RS04435	RPA0861	GTP-binding protein	1172.65	692.695	1020.81	1035.88	949.206	923.441	1332.75	640.829	1171.7
TX73_RS04440	RPA0862	hypothetical protein	665.914	543.452	625.036	192.933	216.961	300.908	424.484	248.237	517.107
TX73_RS04445	RPA0863	MgtC/SapB family protein	408.894	285.106	319.758	229.189	228.753	267.364	452.575	335.929	294.476
TX73_RS04455	RPA0865	homospermidine synthase	4798.67	1700.35	1620.51	6954.65	5850.88	6203.63	1385.82	1484.02	1472.38
TX73_RS04460	RPA0866	nucleoside diphosphate kinase regulator	600.198	249.082	299.245	418.237	468.118	426.204	747.009	456	233.275
TX73_RS04465	RPA0867	RidA family protein	924.393	317.013	412.669	624.119	1173.24	1305.25	1366.05	674.557	448.81
TX73_RS04470	RPA0869	N-acetyltransferase	2162.76	4771.67	5537.24	660.375	814.784	852.407	4521.59	3661.49	24170.1
TX73_RS04475	RPA0870	type III PLP-dependent enzyme	3983.8	2900.47	3770.73	2615.6	3418.32	4360.7	7435.75	2632.12	8709.22
TX73_RS04480	RPA0871	hypothetical protein	1648.72	862.524	1233.18	304.29	364.354	569.258	499.393	609.799	519.768
TX73_RS04485	RPA0872	M3 family peptidase	5666.11	2303.49	2019.91	1533.11	1479.82	1747.24	1077.86	1864.48	1530.92
TX73_RS04490	RPA0873	DUF1007 domain-containing protein	1150.75	342.745	339.064	366.443	457.506	391.673	192.474	226.651	308.668
TX73_RS04495	RPA0874	nickel transporter	1915.96	742.1	1123.38	543.838	523.537	443.962	393.272	492.426	844.401
TX73_RS04500	RPA0875	ferrochelatase	2476.73	1587.13	2234.69	2035.51	2267.48	2156.67	1423.27	1763.29	2471.12
TX73_RS04505	RPA0876	SPFH/Band 7/PHB domain protein	443.942	347.891	383.71	541.248	516.463	398.579	290.272	474.888	602.257
TX73_RS04515	RPA0878	AraC family transcriptional regulator	74.4772	66.9022	43.4388	51.7941	82.5397	74.9803	139.414	44.5207	59.4274
TX73_RS04520	RPA0879	KpsF/GutQ family sugar-phosphate isomerase	537.404	585.652	581.598	1029.41	971.61	845.501	430.726	551.787	387.609
TX73_RS04525	RPA0880	membrane protein	226.352	544.481	533.332	1217.16	806.531	946.133	544.13	321.089	344.147
TX73_RS04530	RPA0881	Na+-dependent transporter	45.2704	113.219	68.7781	33.6662	22.4036	41.4365	196.636	18.8876	47.0097
TX73_RS04535	RPA0882	ABC transporter permease	121.208	132.775	100.151	133.37	135.601	111.484	152.939	79.5977	101.115
TX73_RS04540	RPA0883	ABC transporter ATP-binding protein	125.589	151.302	147.209	85.4603	95.5102	125.296	121.727	90.3906	115.307
TX73_RS04545	RPA0884	nitrate ABC transporter substrate-binding protein	411.815	296.428	306.485	646.132	632.018	540.647	509.797	844.545	483.402
TX73_RS04550	RPA0885	hypothetical protein	243.876	116.307	149.623	194.228	246.44	218.035	140.454	217.207	248.353
TX73_RS04555	RPA0886	GGDEF domain-containing protein	186.923	509.486	538.159	530.89	305.397	431.137	353.737	79.5977	135.707
galU	RPA0887	UTP--glucose-1-phosphate uridylyltransferase	2570.19	1260.85	1252.49	1156.3	996.372	1368.39	481.706	538.296	723.773
TX73_RS04565	RPA0888	alpha/beta hydrolase	366.545	243.936	294.419	280.983	324.263	340.371	233.05	180.781	223.518
TX73_RS04575	RPA0890	hypothetical protein	13162	1832.09	1282.65	69.9221	100.227	110.497	520.201	617.894	694.502
TX73_RS04580	RPA0891	glutamate synthase large subunit	7019.84	5855.49	8106.17	12627.4	12178.1	12670.7	5128.14	7287.91	5683.74
gltD	RPA0892	glutamate synthase subunit beta	1618.05	1909.29	2461.53	2584.53	2266.3	2665.75	797.988	862.084	908.264
TX73_RS04590	RPA0893	endonuclease domain-containing protein	89.0805	60.7266	34.9924	217.535	94.3311	147.987	114.444	89.0415	236.823
TX73_RS04595	RPA0894	IS110 family transposase	17.524	32.9365	30.1659	14.2434	29.4785	21.7048	64.5049	14.8402	23.0614
TX73_RS04600	RPA0895	SDR family NAD(P)-dependent oxidoreductase	229.273	158.507	115.837	222.715	216.961	175.612	168.545	364.261	188.039
TX73_RS04605	RPA0896	SDR family NAD(P)-dependent oxidoreductase	150.415	212.029	211.161	248.612	331.338	409.432	185.192	298.154	302.459
TX73_RS04610	RPA0897	DUF459 domain-containing protein	4199.93	1601.54	1665.16	708.284	854.875	832.676	1432.63	1544.74	1423.6
TX73_RS04615	RPA0898	4-hydroxy-tetrahydrodipicolinate synthase	109.525	214.087	103.771	29.7816	84.8979	102.605	160.222	233.397	384.948
TX73_RS04625	RPA0899	lytic murein transglycosylase	711.184	471.403	334.238	381.982	344.308	425.217	225.767	232.048	309.555
TX73_RS04630	RPA0900	LysE family translocator	48.1911	103.956	55.5052	59.5632	43.6281	44.3962	79.0705	37.7752	56.7665
TX73_RS04635	RPA0901	sulfite exporter TauE/SafE family protein	395.751	238.789	440.421	371.623	332.517	215.075	87.3938	68.8048	80.7148
TX73_RS04640	RPA0902	glyoxalase	115.367	53.5218	50.6786	121.716	95.5102	106.551	112.363	94.438	61.2014
TX73_RS04645	RPA0903	TetR/AcrR family transcriptional regulator	52.5721	93.6631	65.1582	10.3588	15.3288	35.517	95.717	28.3314	46.1228
hisN	RPA0904	histidinol-phosphatase	420.577	399.355	431.975	515.351	648.526	784.333	213.282	240.142	243.031
TX73_RS04655	RPA0905	Flp family type IVb pilin	405.974	684.461	547.812	8619.84	3980.77	5020.72	705.392	667.811	1373.04
TX73_RS04660	RPA0906	N-formylglutamate amidohydrolase	749.153	687.549	758.973	652.606	755.828	619.574	494.191	554.486	604.031
TX73_RS04665	RPA0907	response regulator	757.915	777.095	1005.13	2587.12	1729.8	1822.22	473.383	434.415	582.743
TX73_RS25000	RPA0908	hypothetical protein	30.6671	43.2291	37.4057	1.29485	0	3.94633	43.6969	4.04734	19.5135
wrbA	RPA0909	NAD(P)H dehydrogenase (quinone)	59.8738	100.868	39.8189	128.19	69.5692	46.3694	2262.87	12658.7	7407.14
TX73_RS04680	RPA0910	pirin family protein	46.7308	58.6681	33.7858	353.495	134.422	51.3023	14326.3	85044.1	16185.5
TX73_RS04685	RPA0911	LysR family transcriptional regulator	65.7152	84.3997	36.199	22.0125	25.941	41.4365	99.8786	22.9349	80.7148
TX73_RS04690	RPA0912	protein involved in C cytochrome biogenesis	2540.99	587.71	468.174	125.601	218.141	248.619	236.171	371.006	523.316
TX73_RS04695	RPA0913	DUF179 domain-containing protein	2080.98	1155.86	1396.08	4225.1	3240.27	2946.92	2082.88	4659.84	3421.95
TX73_RS04700	RPA0914	PAS domain S-box protein	1518.75	1407	1510.71	1873.65	1989.21	2307.62	991.503	1934.63	1653.32
TX73_RS04705	RPA0915	NAD(P)H quinone oxidoreductase	346.1	593.886	577.978	763.963	676.825	925.414	612.797	586.864	562.343
TX73_RS04710	RPA0916	DUF1192 domain-containing protein	173.78	157.477	184.615	499.813	475.193	325.572	181.03	310.296	266.98
TX73_RS04715	RPA0917	DUF1465 domain-containing protein	2085.36	1935.02	2543.58	1912.5	1459.77	1988.95	986.301	1895.5	1521.16
TX73_RS04720	RPA0918	50S ribosomal protein L31	1267.57	991.182	1789.44	937.473	1576.51	1228.3	921.796	1698.53	2363.79
TX73_RS04725	RPA0919	ABC transporter	537.404	683.432	590.044	451.904	437.46	510.063	572.221	1052.31	1435.13
TX73_RS04730	RPA0920	GNAT family N-acetyltransferase	138.732	118.365	108.597	47.9096	86.0771	58.2084	137.333	222.604	54.1055
TX73_RS04735	RPA0921	hypothetical protein	216.13	207.911	223.227	123.011	127.347	108.524	138.373	217.207	211.987
TX73_RS04740	RPA0922	hypothetical protein	603.119	433.32	428.355	475.211	356.1	280.189	259.06	393.941	424.862
TX73_RS04745	RPA0923	DUF1295 domain-containing protein	384.069	227.467	237.707	366.443	282.993	283.149	306.919	280.616	255.449
TX73_RS04750	RPA0924	class I SAM-dependent methyltransferase	204.447	226.438	273.906	116.537	194.558	200.276	164.383	76.8995	156.995
TX73_RS04755	RPA0925	hypothetical protein	4930.1	2800.63	4416.28	4039.94	2549.3	3575.38	761.574	2485.07	1979.73
TX73_RS04760	RPA0926	hypothetical protein	5758.11	5635.22	9444.32	5978.34	3920.63	4025.26	495.231	1763.29	2683.99
TX73_RS04765	RPA0927	transcriptional regulator	116.827	65.8729	63.9516	77.6912	84.8979	67.0876	213.282	169.988	68.2972
TX73_RS04770	RPA0928	DUF2975 domain-containing protein	93.4616	96.7509	80.8445	99.7037	81.3605	102.605	101.959	111.976	106.437
TX73_RS04775	RPA0929	hypothetical protein	10.2224	59.6973	9.65307	20.7176	21.2245	24.6646	78.0301	16.1894	11.5307
TX73_RS04780	RPA0930	UbiX family flavin prenyltransferase	296.448	396.267	754.146	192.933	214.603	261.444	114.444	164.592	227.066
TX73_RS04785	RPA0931	UbiD family decarboxylase	651.31	978.831	1440.72	1951.34	1709.75	1837.02	449.454	795.977	674.989
TX73_RS04790	RPA0932	sterol-binding protein	243.876	389.062	499.547	1218.46	926.803	1254.93	276.747	638.131	482.515
TX73_RS04795	RPA0933	U32 family peptidase	912.711	1380.24	1953.54	2317.79	1713.29	2316.5	831.281	1274.91	965.917
TX73_RS04800	RPA0934	U32 family peptidase	645.469	1590.21	2778.88	2253.04	1330.07	1767.96	250.737	396.639	675.876
TX73_RS04805	RPA0935	alpha/beta hydrolase	192.764	179.092	150.829	323.713	341.95	289.069	285.07	327.835	241.258
TX73_RS04810	RPA0936	TetR family transcriptional regulator	80.3185	111.161	91.7042	106.178	117.914	142.068	143.575	83.645	78.9409
TX73_RS04815	RPA0937	inositol monophosphatase	722.867	615.5	769.833	239.548	333.696	468.627	209.121	267.124	252.788
TX73_RS04820	RPA0938	sel1 repeat family protein	797.344	469.345	529.712	198.112	251.156	373.915	318.363	246.888	291.815
TX73_RS04825	RPA0939	thiamine phosphate synthase	332.957	313.926	411.462	102.293	180.408	224.941	156.06	169.988	356.564
TX73_RS04830	RPA0940	fructose-bisphosphate aldolase class I	1407.76	1161.01	1368.32	1741.58	2164.9	2235.6	1089.3	1811.86	1307.4
TX73_RS04835	RPA0941	type II toxin-antitoxin system PemK/MazF family toxin	70.0962	66.9022	83.2578	293.932	317.188	189.424	306.919	268.474	150.786
TX73_RS04840	RPA0942	DUF3018 domain-containing protein	186.923	186.297	170.135	348.315	377.324	403.512	223.686	536.947	368.982
pgk	RPA0943	phosphoglycerate kinase	1193.1	1571.69	1773.75	3423.59	3197.82	3944.36	795.907	1268.17	1083.88
gap	RPA0944	type I glyceraldehyde-3-phosphate dehydrogenase	1918.88	3167.05	2858.52	11341.6	9357.64	12035.3	1904.98	2632.12	2333.63
tkt	RPA0945	transketolase	11024.1	6994.88	6827.14	5433.2	4777.87	6387.14	3760.01	6142.51	6183.11
TX73_RS04860	RPA0946	DUF4164 domain-containing protein	315.433	361.272	447.661	130.78	134.422	197.317	144.616	190.225	299.798
TX73_RS04865	RPA0947	cell division protein ZapA	211.749	270.697	377.676	305.585	298.322	291.042	141.495	214.509	282.945
TX73_RS04870	RPA0948	RNA methyltransferase	391.37	216.146	189.442	78.986	95.5102	101.618	206	240.142	229.727
TX73_RS04875	RPA0949	multidrug resistance protein NorM	410.355	274.814	172.549	103.588	110.839	126.283	201.838	70.1539	158.769
TX73_RS04880	RPA0950	TlyA family rRNA (cytidine-2'-O)-methyltransferase	147.494	147.185	123.077	53.089	51.8821	54.262	55.1413	35.077	50.5576
TX73_RS04885	RPA0951	nucleoside 2-deoxyribosyltransferase	119.748	95.7216	89.2909	42.7301	61.3152	61.1681	59.3029	48.5681	51.4446
TX73_RS04890	RPA0952	1-deoxy-D-xylulose-5-phosphate synthase	5025.02	4886.95	5659.11	5525.14	5154.01	5230.86	4913.82	9532.84	6645.23
TX73_RS04895	RPA0953	exodeoxyribonuclease 7 small subunit	296.448	255.258	477.827	293.932	393.832	312.747	194.555	460.048	486.063
TX73_RS04900	RPA0954	acetoin utilization protein	1325.99	829.587	1293.51	594.337	740.499	663.97	1489.86	1234.44	2069.32
TX73_RS04905	RPA0955	5'-nucleotidase	226.352	325.248	257.013	363.854	339.592	431.137	290.272	234.746	224.405
TX73_RS04910	RPA0956	hypothetical protein	512.578	459.052	514.026	735.476	634.376	481.452	289.232	334.58	353.016
TX73_RS04915	RPA0957	enoyl-CoA hydratase	446.863	435.379	486.274	1024.23	693.333	783.347	794.867	868.829	446.149
TX73_RS04920	RPA0958	acyl-CoA dehydrogenase	616.262	751.363	653.996	1468.36	1446.8	1952.45	1116.35	1613.54	1313.61
TX73_RS04930	RPA0959	uracil phosphoribosyltransferase	191.304	238.789	257.013	205.882	155.646	149.961	209.121	199.669	229.727
TX73_RS04945	RPA0963	nickel-dependent hydrogenase large subunit	128.51	99.8387	44.6455	91.9346	54.2404	43.4096	169.586	60.7101	67.4102
cybH	RPA0964	Ni/Fe-hydrogenase%2C b-type cytochrome subunit	43.8101	24.7024	7.2398	51.7941	24.7619	15.7853	86.3534	31.0296	23.9484
hybD	RPA0965	HyaD/HybD family hydrogenase maturation endopeptidase	37.9688	22.6438	20.5128	36.2559	30.6576	13.8122	109.242	31.0296	39.0269
TX73_RS04960	RPA0966	protein hupE	7.30168	42.1998	3.6199	7.76912	3.53741	7.89266	50.9797	0	14.1916
TX73_RS04965	RPA0967	HypC/HybG/HupF family hydrogenase formation chaperone	21.9051	33.9657	25.3393	14.2434	8.25397	8.87924	41.6161	55.3137	31.9311
TX73_RS04970	RPA0968	hydrogenase accessory protein	191.304	250.111	228.054	543.838	422.131	341.358	121.727	151.101	360.112
TX73_RS04975	RPA0969	hydrogenase accessory protein HypB	259.94	292.311	314.931	176.1	181.587	243.686	167.505	306.249	675.876
TX73_RS04980	RPA0970	rubredoxin	33.5877	26.7609	34.9924	18.1279	17.6871	17.7585	14.5656	29.6805	94.0195
TX73_RS04985	RPA0971	[NiFe]-hydrogenase assembly%2C chaperone%2C HybE	96.3822	152.331	176.169	46.6147	38.9116	62.1547	33.2929	133.562	337.938
TX73_RS04990	RPA0972	hydrogenase	213.209	235.702	285.972	174.805	146.213	146.014	185.192	366.959	594.274
hypA	RPA0973	hydrogenase nickel incorporation protein HypA	27.7464	44.2584	28.9592	19.4228	23.5828	30.5841	168.545	107.929	82.4888
hypB	RPA0974	hydrogenase accessory protein HypB	464.387	373.623	339.064	842.949	735.782	734.017	468.181	1493.47	1055.5
hypF	RPA0975	carbamoyltransferase HypF	236.575	311.867	236.5	145.024	107.302	136.148	196.636	487.03	786.748
TX73_RS05010	RPA0976	HypC/HybG/HupF family hydrogenase formation chaperone	61.3341	25.7316	19.3061	22.0125	22.4036	29.5975	26.01	136.26	66.5232
TX73_RS05015	RPA0977	hydrogenase formation protein HypD	226.352	190.414	146.003	148.908	156.825	179.558	170.626	371.006	313.99
hypE	RPA0978	hydrogenase expression/formation protein HypE	297.909	236.731	202.715	102.293	108.481	111.484	258.02	545.042	484.289
TX73_RS05025	RPA0979	sigma-54-dependent Fis family transcriptional regulator	344.639	289.223	306.485	582.684	457.506	509.077	442.171	764.947	800.052
TX73_RS05030	RPA0980	PAS domain-containing sensor histidine kinase	223.432	214.087	248.567	280.983	271.202	248.619	240.333	358.864	494.046
TX73_RS05035	RPA0981	hybrid sensor histidine kinase/response regulator	1585.93	660.788	649.169	725.118	707.483	447.909	766.776	1579.81	1139.76
TX73_RS05040	RPA0982	IclR family transcriptional regulator	27.7464	86.4582	53.0919	45.3198	51.8821	42.4231	78.0301	32.3787	43.4618
TX73_RS05045	RPA0983	aromatic ring-hydroxylating dioxygenase subunit alpha	1095.25	872.816	505.58	231.779	266.485	228.887	829.2	1509.66	814.244
TX73_RS05050	RPA0984	glutamine synthetase	530.102	369.506	229.26	192.933	211.066	199.29	421.363	659.717	390.269
TX73_RS05055	RPA0985	ABC transporter substrate-binding protein	775.439	1272.17	1065.46	3278.57	3083.45	2813.73	977.978	2143.74	1415.61
TX73_RS05060	RPA0986	branched-chain amino acid ABC transporter permease	113.906	171.887	132.73	218.83	259.41	197.317	392.231	114.675	141.029
TX73_RS05065	RPA0987	branched-chain amino acid ABC transporter permease	71.5565	155.419	80.8445	111.357	112.018	140.095	157.101	141.657	83.3758
TX73_RS05070	RPA0988	ABC transporter ATP-binding protein	46.7308	98.8094	47.0587	125.601	117.914	128.256	67.6261	49.9172	78.9409
TX73_RS05075	RPA0989	ABC transporter ATP-binding protein	56.9531	109.102	83.2578	72.5118	89.6145	109.511	135.252	87.6924	110.872
TX73_RS05080	RPA0990	signal transduction histidine kinase	103.684	186.297	36.199	24.6022	21.2245	32.5572	240.333	21.5858	27.4963
TX73_RS05085	RPA0991	Crp/Fnr family transcriptional regulator	26.2861	76.1656	10.8597	45.3198	67.2109	64.1279	382.868	335.929	1473.27
TX73_RS05090	RPA0992	Crp/Fnr family transcriptional regulator	100.763	53.5218	45.8521	117.832	106.122	65.1145	406.797	392.592	886.976
TX73_RS05095	RPA0993	histidine phosphatase family protein	32.1274	83.3704	68.7781	44.025	42.449	43.4096	108.202	24.284	69.1841
TX73_RS05100	RPA0994	hypothetical protein	373.846	475.52	653.996	93.2294	132.063	164.759	237.212	500.521	154.334
TX73_RS05105	RPA0995	acyl-CoA dehydrogenase	400.132	471.403	424.735	1456.71	1284.08	1472.97	402.636	754.155	525.977
TX73_RS05110	RPA0996	alpha/beta hydrolase	134.351	171.887	166.516	231.779	248.798	229.874	199.757	240.142	229.727
TX73_RS05115	RPA0997	transcriptional regulator	89.0805	104.985	107.39	108.768	114.376	119.376	59.3029	72.8521	138.368
TX73_RS05120	RPA0998	sulfurtransferase	23.3654	55.5803	16.8929	14.2434	11.7914	10.8524	101.959	29.6805	86.0367
TX73_RS05125	RPA0999	class I SAM-dependent methyltransferase	671.755	146.156	94.1175	72.5118	62.4943	68.0742	511.878	237.444	338.825
TX73_RS05130	RPA1000	hypothetical protein	29.2067	44.2584	18.0995	32.3713	25.941	34.5304	71.7877	35.077	42.5749
TX73_RS05135	RPA1001	DUF2478 domain-containing protein	45.2704	76.1656	42.2322	51.7941	34.195	41.4365	70.7473	40.4734	55.8795
modD	RPA1002	ModD protein	122.668	112.19	37.4057	27.1919	22.4036	46.3694	84.2725	33.7278	36.366
TX73_RS05145	RPA1003	long-chain fatty acid--CoA ligase	503.816	372.594	436.802	444.135	594.286	489.345	258.02	627.338	486.95
TX73_RS05150	RPA1004	hypothetical protein	625.024	87.4875	84.4644	53.089	42.449	31.5706	153.979	117.373	148.125
TX73_RS05155	RPA1005	NUDIX hydrolase	627.945	152.331	178.582	111.357	137.959	105.564	374.545	354.817	440.827
TX73_RS05160	RPA1006	protocatechuate 4%2C5-dioxygenase subunit alpha	1676.47	939.719	1104.07	933.589	622.585	615.628	1340.04	4508.74	1794.35
TX73_RS05165	RPA1007	protocatechuate 3%2C4-dioxygenase subunit beta	5264.51	3618.89	3635.59	2655.74	1897.23	2054.06	2629.1	6284.17	3939.95
TX73_RS05170	RPA1008	AraC family transcriptional regulator	73.0168	138.951	65.1582	347.021	219.32	195.343	134.212	74.2012	124.177
TX73_RS05175	RPA1009	cytochrome P450	1450.11	931.484	652.789	99532.7	120322	98098.9	3872.38	4425.09	3330.6
TX73_RS05180	RPA1010	alkyl sulfatase	184.002	271.726	152.036	428.596	429.206	481.452	340.211	472.19	271.415
TX73_RS05185	RPA1011	2-hydroxychromene-2-carboxylate isomerase	137.272	128.658	94.1175	341.841	391.474	338.398	265.302	217.207	172.96
TX73_RS05190	RPA1012	sulfite exporter TauE/SafE family protein	108.065	90.5753	49.472	53.089	104.943	100.631	220.565	76.8995	40.8009
ccoG	RPA1013	cytochrome c oxidase accessory protein CcoG	9946.35	3300.85	2871.79	2166.29	2280.45	1588.4	5737.82	10983.1	4121.78
TX73_RS05205	RPA1015	PadR family transcriptional regulator	249.718	133.804	147.209	314.649	200.453	248.619	1105.95	442.509	268.754
petA	RPA1016	ubiquinol-cytochrome c reductase iron-sulfur subunit	2267.9	4319.82	4600.9	7134.64	7759.91	8070.25	3255.42	4516.83	3147.88
TX73_RS05215	RPA1017	nitrogen fixation	278.924	132.775	124.283	38.8456	55.4195	59.195	88.4342	29.6805	34.5921
TX73_RS05220	RPA1018	DUF2892 domain-containing protein	27.7464	18.5268	14.4796	45.3198	31.8367	37.4901	214.323	37.7752	133.046
TX73_RS05225	RPA1019	transcriptional regulator	23.3654	20.5853	20.5128	12.9485	10.6122	15.7853	299.636	39.1243	173.847
TX73_RS05230	RPA1020	efflux RND transporter periplasmic adaptor subunit	78.8582	98.8094	36.199	45.3198	45.9864	43.4096	169.586	68.8048	349.469
TX73_RS05235	RPA1021	AcrB/AcrD/AcrF family protein	261.4	266.58	146.003	199.407	159.184	182.518	604.473	159.195	410.67
TX73_RS05240	RPA1022	DsbA family protein	350.481	280.989	295.625	152.793	234.649	230.86	411.999	431.716	407.122
TX73_RS05245	RPA1023	hypothetical protein	150.415	90.5753	71.1914	73.8066	33.0159	90.7656	76.9897	203.716	175.621
TX73_RS05250	RPA1024	oxidoreductase	54.0325	132.775	80.8445	19.4228	40.0907	34.5304	178.949	72.8521	117.968
TX73_RS05255	RPA1025	cytochrome b5 domain-containing protein	74.4772	100.868	94.1175	28.4868	40.0907	26.6377	27.0504	71.503	72.732
TX73_RS05260	RPA1026	site-specific DNA-methyltransferase	2022.57	2524.79	2748.71	10667	6907.39	7162.59	1583.49	812.166	1434.24
TX73_RS05265	RPA1027	metalloprotease	924.393	536.247	440.421	574.915	455.147	552.486	302.757	429.018	592.5
moaB	RPA1028	molybdenum cofactor biosynthesis protein B	315.433	192.472	177.375	190.343	172.154	176.598	123.808	159.195	190.7
TX73_RS05275	RPA1029	CoA synthetase	327.115	345.833	395.776	394.93	356.1	371.942	208.08	321.089	448.81
TX73_RS05280	RPA1030	CoA synthetase	173.78	248.053	279.939	198.112	266.485	199.29	85.313	179.432	290.041
TX73_RS05285	RPA1031	MarR family transcriptional regulator	264.321	103.956	42.2322	58.2684	64.8526	67.0876	118.606	33.7278	68.2972
TX73_RS05290	RPA1032	glycosyl transferase	86.1599	183.209	152.036	46.6147	76.644	100.631	96.7574	137.61	142.803
TX73_RS05295	RPA1033	radical SAM protein	645.469	346.862	365.61	214.946	248.798	190.41	903.069	180.781	540.168
TX73_RS05300	RPA1034	ribonuclease HII	233.654	280.989	337.858	234.368	258.231	295.975	307.959	118.722	224.405
TX73_RS05305	RPA1035	hypothetical protein	170.859	349.95	306.485	97.114	135.601	190.41	194.555	64.7575	151.673
TX73_RS05310	RPA1036	uracil-DNA glycosylase	113.906	181.151	133.936	63.4478	71.9274	96.6851	109.242	141.657	151.673
TX73_RS05315	RPA1037	electron transfer flavoprotein-ubiquinone oxidoreductase	1140.52	1190.86	1169.23	5016.26	3664.76	4187.06	758.453	998.344	1185.89
TX73_RS05320	RPA1038	tetratricopeptide repeat protein	11187.6	3870.03	3916.73	3742.12	3603.45	3348.46	2172.36	4855.46	3707.56
TX73_RS05325	RPA1039	4-diphosphocytidyl-2C-methyl-D-erythritol kinase	1334.75	410.677	555.052	120.421	231.111	244.672	242.414	372.355	380.513
TX73_RS05330	RPA1040	polyprenyl synthetase family protein	1764.09	1937.08	1986.12	2561.22	2419.59	3194.55	1101.79	2335.32	1894.58
TX73_RS05335	RPA1041	DUF2007 domain-containing protein	156.256	71.0193	65.1582	106.178	96.6893	80.8998	61.3837	109.278	101.115
TX73_RS05340	RPA1042	methyltransferase	254.099	199.677	207.541	24.6022	24.7619	35.517	127.969	52.6154	260.771
TX73_RS05345	RPA1043	S49 family peptidase	1144.9	769.89	1198.19	577.504	442.177	440.016	1017.51	825.658	966.804
TX73_RS05355	RPA1045	glycine--tRNA ligase subunit alpha	512.578	438.467	465.761	792.45	873.741	1010.26	482.746	372.355	360.112
TX73_RS05360	RPA1046	endonuclease domain-containing protein	129.97	106.014	83.2578	274.509	300.68	218.035	191.434	164.592	86.0367
TX73_RS05365	RPA1047	glycine--tRNA ligase subunit beta	721.406	963.392	1092	2601.36	2036.37	1901.14	739.726	530.202	501.142
TX73_RS05370	RPA1048	hypothetical protein	227.813	418.911	355.957	1351.83	764.082	963.891	316.282	288.71	259.884
TX73_RS05375	RPA1049	DUF4010 domain-containing protein	258.48	298.487	276.319	176.1	161.542	141.081	189.353	126.817	131.272
TX73_RS25010	RPA1050	DUF3096 domain-containing protein	26.2861	44.2584	63.9516	177.395	143.855	122.336	144.616	94.438	109.098
TX73_RS05380	RPA1051	pyruvate%2C phosphate dikinase	2984.93	4052.21	3931.21	7178.66	6166.89	7824.59	2925.61	5824.12	3920.43
TX73_RS05385	RPA1052	cell wall hydrolase	2066.38	1273.2	1391.25	4385.67	3026.85	3202.45	2155.71	1338.32	1578.82
nadC	RPA1053	nicotinate-nucleotide diphosphorylase (carboxylating)	554.928	508.457	482.654	117.832	122.63	190.41	162.303	155.148	403.574
TX73_RS05395	RPA1054	L-aspartate oxidase	1276.33	811.061	1134.24	352.2	360.816	409.432	945.725	1234.44	2134.95
TX73_RS05400	RPA1055	quinolinate synthase NadA	2118.95	1298.93	1433.48	2666.1	2778.05	2281.97	1864.4	1875.27	4081.86
TX73_RS05405	RPA1056	oxidoreductase	229.273	478.608	506.786	725.118	593.107	784.333	274.666	250.935	372.53
TX73_RS05410	RPA1057	hypothetical protein	1270.49	1106.46	1356.26	1368.66	1213.33	1348.66	323.565	468.142	488.724
TX73_RS24805	RPA1058	AraC family transcriptional regulator	356.322	200.707	217.194	314.649	274.739	265.391	255.939	120.071	150.786
TX73_RS25015	RPA1059	TonB-dependent receptor	300.829	257.316	266.666	216.24	203.991	186.464	300.676	70.1539	93.1325
TX73_RS24815	RPA1060	hypothetical protein	96.3822	109.102	83.2578	56.9735	45.9864	51.3023	44.7373	44.5207	33.7051
TX73_RS05430	RPA1061	class I SAM-dependent methyltransferase	75.9375	128.658	94.1175	12.9485	25.941	32.5572	146.697	33.7278	31.9311
TX73_RS05435	RPA1062	DUF2339 domain-containing protein	305.21	390.091	235.294	103.588	121.451	138.122	470.262	419.574	397.365
TX73_RS05440	RPA1063	NAD regulator	214.67	180.121	271.493	82.8706	83.7188	95.6985	109.242	140.308	151.673
TX73_RS05445	RPA1064	protein-tyrosine-phosphatase	359.243	208.941	279.939	402.699	347.846	293.015	177.909	312.994	320.198
TX73_RS05450	RPA1065	HD family hydrolase	27.7464	68.9607	77.2246	29.7816	29.4785	38.4767	65.5453	45.8699	32.8181
TX73_RS05460	RPA1067	DNA-3-methyladenine glycosylase I	394.291	254.228	296.832	164.446	242.902	210.142	357.898	323.787	336.164
TX73_RS05465	RPA1068	folate-binding protein	981.346	575.359	687.781	497.223	431.565	477.506	688.746	523.456	972.126
TX73_RS05470	RPA1069	dihydroorotase	750.613	685.49	699.848	647.426	769.977	896.804	438.009	721.776	997.848
TX73_RS05475	RPA1071	hypothetical protein	773.979	1258.79	1434.69	1546.05	1011.7	1342.74	211.202	315.693	336.164
TX73_RS05480	RPA1072	TIGR02301 family protein	75.9375	108.073	136.35	37.5507	76.644	81.8864	105.081	95.7871	122.403
TX73_RS05485	RPA1073	NUDIX domain-containing protein	37.9688	59.6973	73.6047	18.1279	29.4785	24.6646	76.9897	29.6805	35.479
TX73_RS05495	RPA1075	SOS response-associated peptidase	143.113	141.009	141.176	68.6272	128.526	95.6985	222.646	160.545	180.943
TX73_RS05500	RPA1076	FAD-binding oxidoreductase	489.213	452.876	446.455	605.991	595.465	650.158	464.019	368.308	357.451
TX73_RS05505	RPA1077	threonylcarbamoyl-AMP synthase	170.859	216.146	236.5	88.05	141.497	137.135	247.616	167.29	220.857
TX73_RS05510	RPA1078	AraC family transcriptional regulator	258.48	295.399	267.873	613.76	416.236	473.56	172.707	345.373	511.785
TX73_RS05515	RPA1079	MFS transporter	189.844	203.794	189.442	207.176	234.649	204.223	155.02	182.13	171.186
TX73_RS05520	RPA1080	GntR family transcriptional regulator	259.94	170.858	129.11	107.473	133.243	189.424	147.737	241.491	177.395
TX73_RS05530	RPA1081	hypothetical protein	344.639	254.228	243.74	965.96	591.927	789.266	657.534	717.728	1209.84
TX73_RS05545	RPA1084	minor curlin subunit	30.6671	49.4047	18.0995	150.203	110.839	123.323	197.676	257.681	296.25
TX73_RS05550	RPA1085	curli assembly protein CsgF	30.6671	39.1121	34.9924	148.908	116.735	141.081	135.252	221.255	274.076
TX73_RS05555	RPA1086	curli production assembly protein CsgG	35.0481	88.5168	54.2985	213.651	126.168	170.679	166.464	155.148	352.13
TX73_RS05560	RPA1087	lytic transglycosylase	48.1911	82.3412	39.8189	16.8331	17.6871	15.7853	87.3938	68.8048	179.169
TX73_RS05565	RPA1088	hypothetical protein	290.607	177.034	202.715	677.208	477.551	440.016	364.141	499.172	501.142
TX73_RS05575	RPA1090	Crp/Fnr family transcriptional regulator	563.69	263.492	324.585	353.495	271.202	346.29	275.706	445.207	697.163
TX73_RS05580	RPA1091	DUF2892 domain-containing protein	2564.35	209.97	180.995	58.2684	70.7483	58.2084	393.272	335.929	949.064
TX73_RS05585	RPA1092	carboxymuconolactone decarboxylase family protein	1312.84	217.175	248.567	124.306	188.662	254.538	688.746	442.509	942.856
ribB	RPA1093	3%2C4-dihydroxy-2-butanone-4-phosphate synthase	1009.09	687.549	777.072	1917.68	2006.89	2388.52	1162.13	847.243	826.662
TX73_RS05595	RPA1094	acyl-CoA dehydrogenase	1790.37	1355.54	1406.94	6245.08	5128.07	5825.77	1195.42	2397.37	1601.88
TX73_RS05600	RPA1095	MBL fold metallo-hydrolase	562.23	479.637	621.417	1086.38	1170.88	1388.12	384.949	580.119	411.557
TX73_RS05605	RPA1096	chemotaxis protein	224.892	398.325	263.046	741.951	424.49	747.83	580.544	300.852	745.947
TX73_RS05610	RPA1097	YebC/PmpR family DNA-binding transcriptional regulator	405.974	583.593	703.468	969.845	1304.13	1803.47	574.302	554.486	552.586
TX73_RS05615	RPA1098	hypothetical protein	54.0325	78.2241	42.2322	253.791	74.2857	207.182	290.272	182.13	443.488
TX73_RS05620	RPA1099	Holliday junction resolvase	125.589	102.926	149.623	90.6397	82.5397	91.7522	264.262	176.734	156.108
TX73_RS05625	RPA1100	Holliday junction branch migration protein RuvA	134.351	198.648	201.508	137.254	140.317	189.424	103	60.7101	136.594
TX73_RS05630	RPA1101	cytidine deaminase	131.43	129.687	141.176	178.69	162.721	162.786	118.606	82.2959	99.3413
TX73_RS05635	RPA1102	Holliday junction branch migration DNA helicase RuvB	150.415	235.702	215.987	190.343	211.066	173.639	177.909	117.373	86.9237
ybgC	RPA1103	tol-pal system-associated acyl-CoA thioesterase	74.4772	119.395	132.73	318.534	237.007	198.303	93.6362	36.4261	56.7665
TX73_RS05645	RPA1104	NAD(P)/FAD-dependent oxidoreductase	217.59	311.867	271.493	564.556	557.732	602.802	306.919	509.965	476.306
TX73_RS05650	RPA1105	OpgC domain-containing protein	277.464	712.251	561.085	1367.36	912.653	976.717	350.615	242.84	408.009
TX73_RS05655	RPA1106	DUF1348 domain-containing protein	36.5084	78.2241	68.7781	94.5243	126.168	113.457	110.283	87.6924	58.5404
TX73_RS05660	RPA1107	TetR/AcrR family transcriptional regulator	30.6671	64.8437	47.0587	71.2169	61.3152	36.5036	48.8989	18.8876	38.14
TX73_RS05665	RPA1108	YciI family protein	45.2704	43.2291	36.199	51.7941	35.3741	39.4633	43.6969	28.3314	72.732
TX73_RS05670	RPA1109	hypothetical protein	58.4135	133.804	49.472	24.6022	44.8073	25.6511	153.979	126.817	121.516
TX73_RS05675	RPA1110	SDR family NAD(P)-dependent oxidoreductase	506.737	331.423	263.046	187.754	158.005	261.444	196.636	101.184	104.663
TX73_RS05680	RPA1112	YciI family protein	65.7152	71.0193	39.8189	120.421	71.9274	107.538	155.02	76.8995	82.4888
TX73_RS05685	RPA1113	TetR/AcrR family transcriptional regulator	96.3822	188.355	193.061	59.5632	109.66	98.6583	108.202	137.61	216.422
TX73_RS05695	RPA1115	carboxymuconolactone decarboxylase family protein	211.749	189.385	231.674	94.5243	100.227	76.9534	155.02	160.545	334.39
TX73_RS05700	RPA1116	RNA polymerase sigma factor SigJ	159.177	174.975	171.342	9.06397	17.6871	13.8122	108.202	74.2012	151.673
tolQ	RPA1117	protein TolQ	1753.86	1363.78	1625.34	1876.24	1583.58	1960.34	843.766	697.492	737.077
TX73_RS05710	RPA1118	biopolymer transporter ExbD	1288.02	592.856	509.2	971.14	871.383	661.997	444.252	450.604	552.586
TX73_RS05715	RPA1119	hypothetical protein	3729.7	1234.09	1467.27	2137.8	2124.81	2023.48	1626.15	1199.36	1015.59
tolB	RPA1120	protein TolB	3734.08	2151.16	2155.05	3701.98	2350.02	2921.27	1170.45	1254.68	1147.75
TX73_RS05725	RPA1121	GGDEF-domain containing protein	2689.94	1711.67	2169.53	3853.48	2874.74	2687.45	672.1	566.628	660.797
TX73_RS05730	RPA1122	hypothetical protein	2208.03	1241.29	1259.73	4946.34	4415.87	2964.68	1288.02	1597.35	1149.52
pal	RPA1123	peptidoglycan-associated lipoprotein Pal	12272.7	6224.99	5803.91	7757.46	5876.82	7580.9	1682.33	2920.83	4653.08
ygbF	RPA1124	tol-pal system protein YbgF	860.138	757.539	790.345	659.08	567.165	658.051	345.413	442.509	551.699
tilS	RPA1125	tRNA(Ile)-lysidine synthetase	584.135	364.36	287.179	293.932	245.261	226.914	332.929	406.083	393.817
TX73_RS05750	RPA1126	ATP-dependent metallopeptidase FtsH/Yme1/Tma family protein	26690.6	14156.5	19183.1	12275.2	10356.4	9069.65	20859	22700.2	23445.4
TX73_RS05755	RPA1127	branched-chain amino acid ABC transporter permease	83.2392	97.7801	98.944	100.999	71.9274	85.8327	133.171	72.8521	64.7493
TX73_RS05760	RPA1128	branched-chain amino acid ABC transporter	13.143	42.1998	22.926	22.0125	17.6871	5.9195	46.8181	10.7929	27.4963
TX73_RS05765	RPA1129	TetR/AcrR family transcriptional regulator	1505.61	1667.41	1842.53	1966.88	1601.27	1660.42	304.838	1125.16	1123.8
TX73_RS05770	RPA1130	FAD-binding oxidoreductase	1196.02	1296.87	1919.75	1518.86	1725.08	1516.38	585.746	1083.34	1104.29
TX73_RS05775	RPA1131	FAD-binding protein	714.105	1006.62	965.307	600.812	531.791	583.07	361.019	489.728	443.488
TX73_RS05780	RPA1132	glycolate oxidase iron-sulfur subunit	1914.5	1455.38	1342.98	3203.47	2160.18	2051.11	1791.57	3677.68	1370.38
TX73_RS05785	RPA1133	hypothetical protein	4797.21	3195.87	3294.11	6260.61	5126.89	4696.13	4148.08	11076.2	6709.97
TX73_RS05790	RPA1134	hypothetical protein	2651.97	12254.4	15195.1	34871.7	22342.3	26442.4	1635.51	3047.65	3303.99
TX73_RS05795	RPA1135	ABC transporter ATP-binding protein/permease	341.719	303.633	174.962	165.741	189.841	194.357	362.06	326.485	247.466
TX73_RS05800	RPA1136	L-lactate permease	471.689	387.003	284.766	422.122	643.809	475.533	658.574	2219.29	1150.41
TX73_RS05805	RPA1137	META domain-containing protein	108.065	128.658	149.623	174.805	199.274	269.337	99.8786	126.817	140.142
TX73_RS05810	RPA1138	NAD(P)/FAD-dependent oxidoreductase	341.719	473.462	559.878	252.496	303.039	424.231	208.08	165.941	234.162
TX73_RS05815	RPA1139	hypothetical protein	642.548	640.203	588.837	520.531	456.326	566.298	329.807	317.042	526.864
groL	RPA1140	molecular chaperone GroEL	16999.8	63765	50245.4	76274.6	77928.1	71714.7	117759	99413.5	57919.5
TX73_RS05825	RPA1141	molecular chaperone GroES	261.4	1757.98	1760.48	3443.01	3480.82	3743.09	994.624	1400.38	1199.19
TX73_RS05830	RPA1142	hypothetical protein	1756.79	915.016	1077.52	730.297	747.574	718.232	453.615	565.279	543.716
TX73_RS05835	RPA1143	MFS transporter	343.179	292.311	295.625	69.9221	153.288	139.108	259.06	48.5681	105.55
TX73_RS05840	RPA1144	hypothetical protein	1156.59	1425.53	1246.45	3556.96	2340.59	3402.72	528.524	248.237	583.63
TX73_RS05845	RPA1145	L%2CD-transpeptidase	281.845	495.076	445.248	1481.31	1417.32	1458.17	423.444	304.9	579.195
TX73_RS05855	RPA1147	ChbG/HpnK family deacetylase	255.559	259.375	418.702	194.228	119.093	142.068	179.99	157.846	221.744
TX73_RS05860	RPA1148	glycosyltransferase	963.822	650.495	1178.88	577.504	708.662	658.051	1117.39	849.942	1781.94
TX73_RS05865	RPA1149	ATP phosphoribosyltransferase	131.43	225.409	155.656	170.921	161.542	222.968	147.737	121.42	132.159
TX73_RS05870	RPA1150	ATP phosphoribosyltransferase regulatory subunit	157.716	306.721	272.699	216.24	220.499	268.35	178.949	101.184	160.543
TX73_RS05875	RPA1151	16S rRNA (uracil(1498)-N(3))-methyltransferase	93.4616	139.98	129.11	102.293	96.6893	122.336	130.05	71.503	114.42
TX73_RS05885	RPA1153	4-hydroxybenzoate octaprenyltransferase	1940.79	882.08	909.802	943.948	799.456	964.878	316.282	520.758	807.148
TX73_RS05890	RPA1154	hypothetical protein	192.764	256.287	224.434	332.777	261.769	291.042	123.808	49.9172	109.098
TX73_RS05895	RPA1155	TldD/PmbA family protein	527.182	477.579	551.432	169.626	196.916	218.035	261.141	172.687	391.156
TX73_RS05900	RPA1156	3'(2')%2C5'-bisphosphate nucleotidase CysQ	238.035	237.76	316.138	416.943	370.249	344.317	201.838	358.864	330.842
TX73_RS05905	RPA1157	DUF4170 domain-containing protein	918.552	515.662	644.343	1885.31	1819.41	1367.4	356.858	862.084	800.939
TX73_RS05910	RPA1158	3-deoxy-D-manno-octulosonic acid transferase	658.612	573.3	785.519	431.186	554.195	656.077	371.423	337.278	522.429
TX73_RS05915	RPA1159	tetraacyldisaccharide 4'-kinase	233.654	275.843	249.773	66.0375	87.2562	120.363	132.131	53.9645	111.759
TX73_RS05925	RPA1161	exodeoxyribonuclease VII large subunit	652.771	579.476	584.011	405.289	373.787	396.606	519.161	477.586	627.979
TX73_RS05930	RPA1162	phosphoribosylamine--glycine ligase	245.337	447.73	431.975	349.61	449.252	525.849	441.13	232.048	263.432
TX73_RS05935	RPA1163	fluoroacetate dehalogenase	97.8426	172.916	213.574	328.893	272.381	252.565	233.05	192.923	368.982
TX73_RS05940	RPA1164	nucleoside deaminase	48.1911	94.6923	85.671	32.3713	56.5986	57.2218	110.283	48.5681	74.506
TX73_RS05945	RPA1165	pseudouridine synthase	804.646	686.519	580.391	493.339	458.685	472.573	384.949	457.35	757.478
rsmD	RPA1166	16S rRNA (guanine(966)-N(2))-methyltransferase RsmD	127.049	95.7216	113.424	47.9096	47.1655	49.3291	140.454	60.7101	56.7665
TX73_RS05955	RPA1167	50S ribosomal protein L3 N(5)-glutamine methyltransferase	312.512	361.272	358.37	239.548	182.766	188.437	255.939	226.651	232.388
TX73_RS05960	RPA1168	molybdenum cofactor biosynthesis protein MoaE	94.9219	127.629	166.516	27.1919	40.0907	33.5438	61.3837	45.8699	113.533
moaD	RPA1169	molybdopterin converting factor subunit 1	42.3498	49.4047	79.6378	10.3588	18.8662	24.6646	46.8181	26.9823	51.4446
pgsA	RPA1170	CDP-diacylglycerol--glycerol-3-phosphate 3-phosphatidyltransferase	487.753	514.632	599.697	560.671	563.628	622.534	275.706	456	523.316
TX73_RS05975	RPA1171	excinuclease ABC subunit C	665.914	558.891	606.937	269.329	253.515	251.579	944.685	512.663	609.353
TX73_RS05985	RPA1173	cold-shock protein	1048.52	1479.05	1475.71	5595.06	3569.25	3048.54	6239.29	10315.3	4033.08
TX73_RS05990	RPA1174	23S rRNA (adenine(2030)-N(6))-methyltransferase RlmJ	80.3185	160.565	149.623	95.8191	115.556	102.605	174.788	137.61	159.656
TX73_RS05995	RPA1175	response regulator	1726.12	3457.3	3152.93	12947.2	5945.21	7193.17	840.645	460.048	1424.48
TX73_RS06000	RPA1176	thioesterase	56.9531	93.6631	142.383	46.6147	63.6735	77.94	37.4545	56.6628	70.0711
TX73_RS06005	RPA1177	tautomerase	197.145	236.731	335.444	337.957	320.726	401.539	175.828	338.628	133.046
TX73_RS06010	RPA1178	histidine--tRNA ligase	632.326	819.295	815.685	2150.75	1815.87	1801.5	850.008	864.782	671.441
TX73_RS06015	RPA1179	aspartate aminotransferase family protein	3861.13	3108.38	2626.84	5022.73	4055.06	3927.59	1183.98	3158.27	2835.66
TX73_RS06020	RPA1180	diguanylate phosphodiesterase	736.01	818.265	1022.02	1258.6	997.551	823.796	375.585	611.148	861.254
TX73_RS06025	RPA1181	TIGR01459 family HAD-type hydrolase	156.256	357.155	422.322	194.228	318.367	363.062	135.252	75.5504	110.872
TX73_RS06030	RPA1182	membrane protein	794.423	807.973	832.578	326.303	373.787	294.988	426.565	716.379	878.106
TX73_RS06035	RPA1183	DUF4159 domain-containing protein	2142.31	1012.8	812.065	207.176	277.097	274.27	507.716	1153.49	1328.69
TX73_RS06040	RPA1184	DUF58 domain-containing protein	1009.09	369.506	407.842	78.986	140.317	124.309	344.373	584.166	633.301
TX73_RS06045	RPA1185	MoxR family ATPase	2498.64	1037.5	1012.37	672.029	695.692	615.628	563.898	1173.73	1911.43
TX73_RS06050	RPA1186	DUF1285 domain-containing protein	343.179	250.111	318.551	269.329	224.036	205.209	679.382	488.379	612.014
TX73_RS06055	RPA1187	CoA pyrophosphatase	306.671	297.457	348.717	178.69	165.079	166.732	194.555	287.361	319.311
TX73_RS06065	RPA1188	CCA tRNA nucleotidyltransferase	462.927	459.052	526.092	201.997	140.317	192.384	278.828	133.562	321.972
TX73_RS06070	RPA1189	DUF2158 domain-containing protein	86.1599	46.3169	37.4057	77.6912	69.5692	69.0608	86.3534	40.4734	72.732
queE	RPA1190	7-carboxy-7-deazaguanine synthase	35.0481	104.985	56.7118	85.4603	96.6893	111.484	179.99	120.071	73.619
TX73_RS06080	RPA1191	tRNA (cytidine(34)-2'-O)-methyltransferase	77.3979	100.868	109.804	208.471	231.111	230.86	182.07	147.053	108.211
petA	RPA1192	ubiquinol-cytochrome c reductase iron-sulfur subunit	2267.9	4319.82	4600.9	7134.64	7759.91	8070.25	3255.42	4516.83	3147.88
TX73_RS06090	RPA1193	cytochrome c	4015.93	8807.42	10163.5	28249.8	21364.8	23159	3496.79	7004.6	6118.36
TX73_RS06095	RPA1194	dienelactone hydrolase family protein	208.828	387.003	305.278	235.663	202.812	190.41	497.312	327.835	191.587
TX73_RS06105	RPA1195	SDR family NAD(P)-dependent oxidoreductase	1058.74	856.348	907.389	879.205	711.02	653.118	2270.16	1336.97	787.635
pdxH	RPA1196	pyridoxine/pyridoxamine 5'-phosphate oxidase	496.515	445.672	534.539	637.068	714.558	528.808	558.696	505.918	435.505
TX73_RS06115	RPA1197	hypothetical protein	448.323	410.677	482.654	319.829	287.71	309.787	197.676	180.781	180.056
TX73_RS06120	RPA1198	molecular chaperone DnaJ	3022.9	1713.73	2519.45	1940.98	1602.45	1579.52	2807	2248.97	2370
TX73_RS06125	RPA1199	enoyl-[acyl-carrier-protein] reductase FabI	611.881	819.295	802.412	1513.68	1179.14	1287.49	351.656	531.551	799.165
TX73_RS06130	RPA1200	histidine phosphatase family protein	473.149	361.272	335.444	558.082	528.254	412.392	325.646	280.616	239.484
TX73_RS06135	RPA1201	chorismate synthase	254.099	443.613	427.148	268.035	403.265	503.157	387.029	572.024	378.739
TX73_RS06140	RPA1202	adenylate/guanylate cyclase domain-containing protein	560.769	385.974	445.248	427.301	494.059	324.586	383.908	482.983	341.486
clpS	RPA1203	ATP-dependent Clp protease adapter protein ClpS 1	170.859	55.5803	50.6786	183.869	188.662	184.491	268.424	504.568	372.53
TX73_RS06150	RPA1204	DUF1194 domain-containing protein	1076.27	243.936	150.829	229.189	465.76	147.001	940.523	3309.38	3539.03
TX73_RS06155	RPA1205	L-threonine dehydrogenase	9814.92	126.6	12.0663	29.7816	88.4354	42.4231	1449.28	1249.28	755.704
TX73_RS06160	RPA1206	aldehyde dehydrogenase	29273.9	611.383	483.86	95.8191	216.961	102.605	1321.31	1883.36	1922.08
TX73_RS06165	RPA1207	sigma-54-dependent Fis family transcriptional regulator	1350.81	845.026	1158.37	622.824	735.782	714.286	677.302	1685.04	2649.4
TX73_RS06170	RPA1208	carotenoid oxygenase	328.576	261.433	167.722	148.908	198.095	155.88	306.919	742.012	806.261
TX73_RS06175	RPA1209	hypothetical protein	398.672	248.053	191.855	73.8066	89.6145	86.8193	351.656	616.545	796.505
TX73_RS06180	RPA1210	hypothetical protein	684.898	394.208	336.651	209.766	267.664	213.102	483.787	967.314	1327.8
TX73_RS06185	RPA1211	hypothetical protein	622.103	307.75	241.327	340.546	436.281	286.109	980.059	1930.58	2040.93
TX73_RS06190	RPA1212	alpha/beta hydrolase	194.225	267.609	293.212	700.515	548.299	537.688	1882.09	3054.39	3835.28
TX73_RS06195	RPA1213	hypothetical protein	186.923	209.97	113.424	100.999	95.5102	130.229	152.939	143.006	70.0711
TX73_RS06200	RPA1214	ABC transporter ATP-binding protein	391.37	256.287	229.26	141.139	212.245	187.451	381.827	880.971	463.002
TX73_RS06205	RPA1215	ABC transporter permease	280.385	165.712	133.936	176.1	214.603	169.692	202.878	365.61	365.434
TX73_RS06210	RPA1216	ABC transporter permease	229.273	114.248	107.39	143.729	213.424	147.987	198.717	368.308	339.712
TX73_RS06215	RPA1217	carboxypeptidase	243.876	267.609	241.327	361.264	354.921	300.908	177.909	397.989	422.201
TX73_RS06220	RPA1218	ABC transporter substrate-binding protein	2235.78	1110.58	1058.22	3735.65	3465.49	3025.85	2186.92	9609.74	3947.93
TX73_RS06225	RPA1219	hypothetical protein	353.402	498.164	555.052	1895.66	1377.23	1578.53	196.636	419.574	411.557
TX73_RS06230	RPA1220	CBS domain-containing protein	1791.83	1026.18	812.065	823.526	520	537.688	206	167.29	204.005
TX73_RS06235	RPA1221	hypothetical protein	346.1	172.916	306.485	133.37	195.737	149.961	434.888	354.817	722.886
TX73_RS06240	RPA1222	CHAD domain-containing protein	1309.92	401.413	697.434	718.643	582.494	568.272	348.535	675.906	948.177
TX73_RS06245	RPA1223	hypothetical protein	273.083	263.492	305.278	868.846	650.884	780.387	387.029	902.557	1098.96
iorA	RPA1224	indolepyruvate ferredoxin oxidoreductase subunit alpha	353.402	416.852	515.233	2697.18	1633.11	2245.46	1041.44	1967.01	1557.53
TX73_RS06255	RPA1225	pyruvate ferredoxin oxidoreductase	240.956	447.73	987.027	1015.16	636.735	915.549	250.737	814.865	737.077
TX73_RS06260	RPA1226	2-oxoglutarate ferredoxin oxidoreductase subunit alpha	268.702	734.895	995.473	766.553	590.748	1010.26	422.403	914.699	879.88
TX73_RS06265	RPA1227	2-oxoglutarate ferredoxin oxidoreductase subunit beta	181.082	512.574	573.151	842.949	440.998	709.353	243.454	719.078	614.674
TX73_RS06270	RPA1228	pyruvate ferredoxin oxidoreductase	105.144	367.447	451.281	626.709	332.517	435.083	143.575	288.71	353.903
TX73_RS06275	RPA1229	phenylacetate--CoA ligase	549.087	1127.04	1400.9	1622.45	950.385	1481.85	369.343	800.024	1053.73
TX73_RS06280	RPA1230	branched-chain amino acid ABC transporter permease	547.626	275.843	427.148	1030.7	1133.15	834.649	354.777	1073.89	1145.09
TX73_RS06285	RPA1231	branched-chain amino acid ABC transporter permease	319.814	196.59	166.516	454.493	457.506	446.922	252.818	476.237	601.37
TX73_RS06290	RPA1232	ABC transporter ATP-binding protein	213.209	111.161	161.689	260.265	337.234	283.149	202.878	454.651	308.668
TX73_RS06295	RPA1233	ABC transporter ATP-binding protein	198.606	91.6045	177.375	515.351	448.073	418.311	190.394	495.125	348.582
TX73_RS06300	RPA1234	long-chain-fatty-acid--CoA ligase	292.067	366.418	468.174	157.972	176.871	254.538	276.747	477.586	561.456
TX73_RS06305	RPA1235	leucine-binding protein (LBP)	903.949	1106.46	1495.02	2877.16	3059.86	2481.26	1896.65	5463.91	2753.17
TX73_RS06310	RPA1236	acyl-CoA dehydrogenase	724.327	595.944	586.424	668.144	853.696	719.219	555.575	1682.34	1081.22
TX73_RS06315	RPA1237	acyl-CoA dehydrogenase	325.655	458.023	604.524	148.908	232.29	192.384	198.717	272.521	506.463
TX73_RS06320	RPA1238	enoyl-CoA hydratase	648.39	629.91	588.837	517.941	569.524	447.909	413.04	1087.39	667.006
exbB	RPA1239	tonB-system energizer ExbB	6045.79	6946.51	5283.85	783.386	1040	1092.15	1798.85	1346.42	1855.55
exbD	RPA1240	TonB system transport protein ExbD	2605.24	2686.38	2128.5	946.537	1146.12	929.361	1298.42	890.415	847.062
TX73_RS06335	RPA1241	energy transducer TonB	146.034	190.414	185.822	40.1404	50.7029	81.8864	143.575	128.166	119.742
TX73_RS06340	RPA1242	long-chain fatty acid--CoA ligase	351.941	481.696	334.238	401.404	515.283	563.339	450.494	594.959	511.785
TX73_RS06345	RPA1243	late embryogenesis abundant protein	820.709	447.73	544.192	402.699	351.383	380.821	1868.56	1954.87	2063.11
TX73_RS06350	RPA1244	hypothetical protein	480.451	296.428	488.687	284.868	271.202	221.981	899.948	1001.04	1171.7
TX73_RS06355	RPA1245	phage holin family protein	194.225	135.863	142.383	178.69	124.989	120.363	416.161	375.054	451.471
TX73_RS06360	RPA1246	hypothetical protein	445.403	413.764	398.189	165.741	170.975	144.041	604.473	701.539	1020.91
TX73_RS06365	RPA1247	YihY/virulence factor BrkB family protein	300.829	187.326	177.375	76.3963	104.943	97.6717	250.737	141.657	288.267
TX73_RS06370	RPA1248	DNA-binding response regulator	115.367	110.131	97.7374	47.9096	57.7778	72.0205	206	148.402	160.543
TX73_RS06375	RPA1249	hybrid sensor histidine kinase/response regulator	178.161	278.931	124.283	138.549	168.617	132.202	465.06	277.917	190.7
urtA	RPA1250	urea ABC transporter substrate-binding protein	397.212	130.717	112.217	151.498	213.424	125.296	623.201	491.077	381.4
urtB	RPA1251	urea ABC transporter permease subunit UrtB	46.7308	123.512	20.5128	38.8456	43.6281	32.5572	296.515	44.5207	44.3488
urtC	RPA1252	urea ABC transporter permease subunit UrtC	43.8101	74.1071	25.3393	51.7941	43.6281	75.9669	241.373	28.3314	26.6093
urtD	RPA1253	urea ABC transporter ATP-binding protein UrtD	102.224	69.99	26.5459	50.4993	70.7483	46.3694	206	62.0592	49.6707
urtE	RPA1254	urea ABC transporter ATP-binding subunit UrtE	73.0168	92.6338	47.0587	107.473	70.7483	65.1145	146.697	94.438	78.9409
TX73_RS06405	RPA1255	acetamidase/formamidase family protein	328.576	165.712	159.276	438.955	407.982	367.995	255.939	558.533	279.397
TX73_RS06410	RPA1256	zinc ribbon domain-containing protein	62.7945	32.9365	8.44644	46.6147	42.449	39.4633	90.515	72.8521	37.253
cobS	RPA1257	adenosylcobinamide-GDP ribazoletransferase	5068.83	3925.62	4417.49	7067.31	7034.74	5947.12	1899.77	2808.85	2588.2
TX73_RS06425	RPA1259	carbonate dehydratase	7688.67	5195.73	5257.3	6479.44	4641.09	4883.58	1331.71	1647.27	2069.32
TX73_RS06430	RPA1260	universal stress protein	3737	3019.86	2827.14	5276.53	3461.95	3757.89	571.181	644.876	948.177
TX73_RS06435	RPA1261	FAD-binding oxidoreductase	2047.39	1856.79	2123.68	1354.42	1312.38	1363.46	617.999	932.238	1231.12
TX73_RS06440	RPA1262	hypothetical protein	159.177	215.116	250.98	194.228	158.005	150.947	140.454	94.438	197.796
fliF	RPA1264	flagellar M-ring protein FliF	414.736	375.682	466.967	555.492	588.39	518.942	251.777	95.7871	188.926
TX73_RS06455	RPA1265	flagellar motor switch protein FliG	153.335	155.419	235.294	493.339	331.338	353.197	194.555	118.722	104.663
fliH	RPA1266	flagellar assembly protein FliH	89.0805	132.775	117.044	80.2809	97.8685	122.336	104.04	40.4734	95.7934
fliN	RPA1267	flagellar motor switch protein FliN	162.097	193.502	172.549	309.47	176.871	263.418	226.808	118.722	109.985
TX73_RS06470	RPA1268	sigma-54-dependent Fis family transcriptional regulator	477.53	751.363	681.748	811.873	663.855	908.643	352.696	260.379	373.417
TX73_RS06480	RPA1270	DUF1488 domain-containing protein	118.287	44.2584	42.2322	42.7301	51.8821	38.4767	98.8382	66.1066	54.1055
TX73_RS06490	RPA1272	transglutaminase family protein	143.113	107.044	117.044	75.1015	90.7936	73.9937	315.242	165.941	290.928
TX73_RS06495	RPA1273	ATP-binding protein	115.367	185.268	218.401	183.869	167.438	168.706	122.767	93.0888	90.4716
TX73_RS06510	RPA1275	hypothetical protein	81.7789	61.7559	68.7781	33.6662	73.1066	58.2084	256.979	198.32	401.8
TX73_RS06515	RPA1276	carbamoyl-phosphate synthase small subunit	1245.67	922.221	1349.02	1302.62	1695.6	1821.23	1437.84	1511.01	1407.63
TX73_RS06520	RPA1277	alpha/beta hydrolase	458.546	398.325	322.171	376.802	386.757	400.553	532.686	921.445	605.805
TX73_RS06525	RPA1278	GatB/YqeY domain-containing protein	565.15	402.442	545.399	622.824	670.93	543.607	3150.34	1577.11	1397.87
TX73_RS06530	RPA1280	DUF2189 domain-containing protein	589.976	165.712	177.375	748.425	1245.17	536.701	1305.7	5980.62	8051.08
TX73_RS06535	RPA1281	ATPase	40.8894	63.8144	60.3317	126.896	116.735	99.6448	78.0301	76.8995	59.4274
TX73_RS06540	RPA1282	ArsR family transcriptional regulator	23.3654	18.5268	13.273	20.7176	30.6576	18.7451	47.8585	43.1716	28.3832
TX73_RS06545	RPA1283	LysE family translocator	398.672	247.024	248.567	196.818	194.558	205.209	263.222	148.402	225.292
TX73_RS06550	RPA1284	N-formylglutamate amidohydrolase	353.402	345.833	320.965	381.982	317.188	376.875	135.252	116.024	266.98
TX73_RS06555	RPA1285	gamma-glutamylcyclotransferase	150.415	155.419	106.184	181.279	135.601	168.706	165.424	161.894	200.457
TX73_RS06560	RPA1286	hypothetical protein	252.638	289.223	390.949	432.481	254.694	234.807	255.939	44.5207	47.8967
TX73_RS06565	RPA1287	DNA primase	1417.99	876.933	1111.31	602.107	621.406	623.52	2235.82	1853.68	2110.12
TX73_RS06570	RPA1288	RNA polymerase sigma factor RpoD	7847.85	5466.42	6619.59	9869.37	9131.25	8385.95	13810.3	9867.42	9490.64
TX73_RS06575	RPA1289	hypothetical protein	457.085	242.906	258.22	591.748	538.866	482.439	577.423	646.225	525.977
higA	RPA1290	addiction module antidote protein%2C HigA family	760.835	530.071	569.531	1795.96	1322.99	1021.11	455.696	1080.64	1040.42
TX73_RS06585	RPA1291	protein killer suppression protein	392.831	259.375	195.475	406.584	379.682	266.377	1357.72	1009.14	283.832
TX73_RS06600	RPA1295	DUF4118 domain-containing protein	242.416	259.375	220.814	72.5118	89.6145	112.47	194.555	118.722	272.302
TX73_RS06605	RPA1296	GGDEF domain-containing protein	460.006	723.573	658.822	1017.75	866.667	955.999	421.363	209.113	262.545
TX73_RS06610	RPA1297	KR domain-containing protein	197.145	159.536	133.936	72.5118	57.7778	58.2084	252.818	307.598	566.778
TX73_RS06615	RPA1298	beta-ketoacyl-ACP synthase III	328.576	321.131	365.61	445.429	458.685	560.379	227.848	279.267	306.894
TX73_RS06620	RPA1299	cupin domain-containing protein	23.3654	66.9022	18.0995	22.0125	16.5079	43.4096	104.04	60.7101	33.7051
TX73_RS06625	RPA1300	restriction endonuclease	232.194	157.477	120.663	547.723	431.565	367.009	352.696	372.355	347.695
TX73_RS06630	RPA1301	type 1 glutamine amidotransferase	388.45	94.6923	96.5307	248.612	233.469	159.826	1994.45	2304.29	1661.31
TX73_RS06635	RPA1302	hypothetical protein	2260.6	1018.97	1142.68	2739.91	1888.98	1563.73	1255.77	1713.37	1415.61
TX73_RS06640	RPA1303	lytic murein transglycosylase	3980.88	735.924	526.092	539.954	472.834	851.421	351.656	508.616	949.064
TX73_RS06645	RPA1304	flagellar basal body rod modification protein FlgD	511.118	486.842	507.993	2935.43	1436.19	1673.24	1002.95	813.516	596.935
TX73_RS06650	RPA1305	flagellar hook-length control protein FliK	363.624	496.106	331.824	471.326	307.755	473.56	395.353	333.231	567.665
TX73_RS06655	RPA1306	tRNA 2-thiouridine(34) synthase MnmA	1321.6	1122.93	1534.84	885.679	1021.13	1013.22	628.403	891.764	1510.52
TX73_RS06660	RPA1307	methyltransferase domain-containing protein	486.292	352.008	627.45	236.958	291.247	305.841	208.08	113.326	204.891
TX73_RS06685	RPA1310	NADH:flavin oxidoreductase/NADH oxidase	80.3185	85.429	80.8445	125.601	117.914	111.484	256.979	99.8344	149.012
TX73_RS06695	RPA1312	hypothetical protein	51.1118	31.9072	16.8929	93.2294	64.8526	60.1815	162.303	75.5504	82.4888
TX73_RS06700	RPA1313	PAS domain-containing sensor histidine kinase	163.558	177.034	97.7374	60.8581	40.0907	42.4231	276.747	117.373	161.43
TX73_RS06705	RPA1314	response regulator	151.875	47.3462	49.472	63.4478	62.4943	49.3291	40.5757	80.9468	66.5232
TX73_RS06710	RPA1315	DNA-binding response regulator	138.732	76.1656	51.8853	69.9221	84.8979	44.3962	106.121	84.9942	101.115
TX73_RS06725	RPA1319	cytochrome d ubiquinol oxidase subunit II	26.2861	80.2826	9.65307	16.8331	11.7914	15.7853	188.313	14.8402	25.7223
TX73_RS06740	RPA1322	sensor histidine kinase	37.9688	44.2584	33.7858	157.972	117.914	99.6448	106.121	67.4557	70.0711
TX73_RS06745	RPA1323	DUF3551 domain-containing protein	13.143	25.7316	3.6199	3.88456	5.89569	2.95975	47.8585	4.04734	0
TX73_RS06750	RPA1324	FUSC family protein	24.8257	130.717	2.41327	10.3588	7.07483	5.9195	271.545	16.1894	17.7395
TX73_RS06755	RPA1324a	DUF1656 domain-containing protein	2.92067	10.2926	2.41327	0	0	0.986583	45.7777	1.34911	1.77395
TX73_RS06760	RPA1325	HlyD family secretion protein	26.2861	85.429	10.8597	7.76912	10.6122	9.86583	134.212	32.3787	67.4102
TX73_RS06765	RPA1326	AraC family transcriptional regulator	941.917	485.813	571.945	741.951	694.512	393.646	883.301	1394.98	673.215
TX73_RS06770	RPA1327	hypothetical protein	52.5721	58.6681	26.5459	36.2559	42.449	19.7317	122.767	44.5207	31.9311
TX73_RS06775	RPA1328	GHKL domain-containing protein	274.543	314.955	92.9108	73.8066	68.39	51.3023	471.302	191.574	145.464
fumC	RPA1329	class II fumarate hydratase	956.521	905.753	857.917	343.136	303.039	364.049	1105.95	329.184	298.911
TX73_RS06785	RPA1330	hypothetical protein	27.7464	124.541	16.8929	1.29485	2.35828	3.94633	166.464	6.74557	47.0097
mqo	RPA1331	malate:quinone oxidoreductase	58.4135	129.687	13.273	27.1919	22.4036	31.5706	151.899	66.1066	73.619
TX73_RS06805	RPA1333	hypothetical protein	186.923	59.6973	67.5715	36.2559	53.0612	22.6914	140.454	76.8995	125.064
TX73_RS06810	RPA1334	RNA polymerase sigma factor	18.9844	27.7901	4.82654	1.29485	0	0.986583	33.2929	2.69823	5.32186
TX73_RS06815	RPA1335	DUF4880 domain-containing protein	89.0805	94.6923	43.4388	12.9485	10.6122	13.8122	287.151	90.3906	44.3488
TX73_RS24825	RPA1337	hypothetical protein	108.065	215.116	90.4976	29.7816	49.5238	40.4499	306.919	157.846	137.481
TX73_RS06830	RPA1338	hypothetical protein	46.7308	78.2241	39.8189	18.1279	16.5079	15.7853	134.212	20.2367	25.7223
TX73_RS06835	RPA1339	RNA polymerase	39.4291	55.5803	14.4796	20.7176	21.2245	21.7048	127.969	26.9823	36.366
TX73_RS06840	RPA1340	DUF4974 domain-containing protein	157.716	127.629	76.0179	53.089	62.4943	53.2755	182.07	87.6924	151.673
TX73_RS06845	RPA1341	filamentous hemagglutinin N-terminal domain-containing protein	719.946	1389.51	822.924	231.779	234.649	257.498	1477.37	630.036	716.677
TX73_RS06855	RPA1343	serine protease	97.8426	127.629	98.944	152.793	242.902	180.545	425.524	240.142	186.265
TX73_RS06860	RPA1344	hypothetical protein	154.796	114.248	82.0511	204.587	198.095	172.652	253.858	304.9	187.152
TX73_RS06865	RPA1345	hypothetical protein	918.552	263.492	304.072	226.599	279.456	184.491	328.767	350.77	373.417
TX73_RS06870	RPA1346	energy transducer TonB	325.655	126.6	115.837	51.7941	94.3311	65.1145	156.06	118.722	178.282
TX73_RS06875	RPA1347	RNA polymerase sigma factor	185.463	46.3169	51.8853	44.025	80.1814	46.3694	189.353	95.7871	109.985
TX73_RS06880	RPA1348	DUF4880 domain-containing protein	398.672	369.506	457.314	141.139	119.093	136.148	177.909	221.255	248.353
TX73_RS06885	RPA1349	ShlB/FhaC/HecB family hemolysin secretion/activation protein	37.9688	79.2534	12.0663	10.3588	14.1497	9.86583	221.606	35.077	31.9311
TX73_RS06890	RPA1350	DUF2341 domain-containing protein	51.1118	138.951	30.1659	41.4353	45.9864	30.5841	235.131	44.5207	52.3316
TX73_RS06895	RPA1351	biopolymer transporter ExbD	4.38101	19.556	7.2398	1.29485	8.25397	12.8256	29.1313	8.09468	7.09581
TX73_RS06900	RPA1352	hypothetical protein	7.30168	19.556	0	0	1.17914	3.94633	18.7272	2.69823	1.77395
TX73_RS06905	RPA1353	hypothetical protein	21.9051	74.1071	19.3061	14.2434	9.43311	12.8256	119.646	29.6805	22.1744
TX73_RS06910	RPA1354	hypothetical protein	49.6515	114.248	24.1327	81.5757	50.7029	72.0205	269.464	75.5504	44.3488
TX73_RS06915	RPA1355	hypothetical protein	13.143	23.6731	6.03317	15.5382	21.2245	14.7987	111.323	41.8225	11.5307
TX73_RS06920	RPA1356	peptidyl-prolyl cis-trans isomerase	59.8738	84.3997	32.5791	90.6397	79.0023	73.9937	177.909	75.5504	59.4274
TX73_RS06925	RPA1357	hypothetical protein	49.6515	59.6973	44.6455	91.9346	94.3311	82.8729	78.0301	22.9349	55.8795
TX73_RS06930	RPA1358	hypothetical protein	13.143	33.9657	24.1327	6.47426	17.6871	9.86583	56.1817	6.74557	22.1744
TX73_RS06935	RPA1359	lytic transglycosylase domain-containing protein	17.524	83.3704	10.8597	23.3074	14.1497	12.8256	94.6766	17.5385	17.7395
TX73_RS24830	RPA1360	hypothetical protein	20.4447	50.434	18.0995	6.47426	11.7914	13.8122	101.959	26.9823	17.7395
TX73_RS06945	RPA1361	hypothetical protein	11.6827	28.8194	14.4796	1.29485	7.07483	2.95975	32.2525	26.9823	12.4177
TX73_RS06950	RPA1362	sulfate ester transporter substrate-binding protein	476.07	752.392	401.809	1749.35	2183.76	2282.95	668.978	901.208	1247.98
TX73_RS06955	RPA1363	ABC transporter permease	150.415	673.139	873.603	985.383	998.73	896.804	277.787	350.77	486.063
TX73_RS06960	RPA1364	ABC transporter ATP-binding protein	21.9051	271.726	209.954	448.019	382.041	388.714	139.414	232.048	179.169
TX73_RS06965	RPA1365	phosphonate monoester hydrolase	90.5409	551.686	516.439	1204.21	1233.38	1391.08	237.212	133.562	131.272
TX73_RS06970	RPA1366	sulfur oxidation protein	5.84135	16.4682	2.41327	2.58971	1.17914	1.97317	48.8989	5.39645	3.5479
TX73_RS06975	RPA1367	sulfur oxidation protein SoxY	7.30168	25.7316	2.41327	7.76912	2.35828	3.94633	21.8484	6.74557	11.5307
TX73_RS06985	RPA1369	nitronate monooxygenase	27.7464	53.5218	28.9592	51.7941	49.5238	42.4231	185.192	29.6805	16.8525
TX73_RS25050	RPA1370	hypothetical protein	55.4928	38.0828	13.273	46.6147	43.6281	46.3694	112.363	41.8225	30.1572
TX73_RS07000	RPA1371	vanadium nitrogenase	17.524	26.7609	6.03317	6.47426	7.07483	12.8256	28.0908	10.7929	12.4177
TX73_RS07005	RPA1372	nitrogenase iron-molybdenum cofactor biosynthesis protein NifN	46.7308	120.424	20.5128	16.8331	17.6871	15.7853	157.101	14.8402	26.6093
nifE	RPA1373	nitrogenase iron-molybdenum cofactor biosynthesis protein NifE	46.7308	48.3754	21.7194	22.0125	33.0159	15.7853	159.181	33.7278	24.8353
TX73_RS07015	RPA1374	sigma-54-dependent Fis family transcriptional regulator	48.1911	60.7266	13.273	23.3074	22.4036	21.7048	173.747	31.0296	25.7223
TX73_RS07020	RPA1375	hypothetical protein	23.3654	47.3462	3.6199	12.9485	12.9705	9.86583	109.242	12.142	26.6093
nifH	RPA1376	nitrogenase iron protein	252.638	148.214	53.0919	165.741	129.705	127.269	396.393	237.444	136.594
gloA	RPA1377	lactoylglutathione lyase	11.6827	50.434	2.41327	10.3588	3.53741	5.9195	84.2725	21.5858	16.8525
vnfD	RPA1378	nitrogenase vanadium-iron protein%2C alpha chain	23.3654	34.995	9.65307	44.025	40.0907	34.5304	168.545	41.8225	31.0442
vnfG	RPA1379	V-containing nitrogenase subunit delta	5.84135	2.05853	6.03317	18.1279	10.6122	12.8256	47.8585	20.2367	7.09581
vnfK	RPA1380	V-containing nitrogenase subunit beta	81.7789	36.0243	28.9592	116.537	112.018	75.9669	300.676	164.592	101.115
TX73_RS07050	RPA1381	hypothetical protein	45.2704	65.8729	15.6862	16.8331	18.8662	20.7182	139.414	64.7575	49.6707
TX73_RS07055	RPA1382	nitrogen fixation	32.1274	55.5803	12.0663	16.8331	16.5079	14.7987	147.737	32.3787	21.2874
phnE	RPA1384	phosphonate ABC transporter%2C permease protein PhnE	59.8738	164.682	16.8929	18.1279	16.5079	16.7719	358.939	33.7278	23.0614
TX73_RS07070	RPA1385	phosphate/phosphite/phosphonate ABC transporter substrate-binding protein	21.9051	48.3754	9.65307	12.9485	12.9705	7.89266	159.181	44.5207	18.6265
TX73_RS07075	RPA1386	phosphonate ABC transporter ATP-binding protein	10.2224	62.7851	1.20663	0	1.17914	0	60.3433	6.74557	5.32186
TX73_RS07080	RPA1387	DUF2478 domain-containing protein	16.0637	96.7509	9.65307	6.47426	4.71655	5.9195	124.848	6.74557	7.09581
TX73_RS07085	RPA1388	hypothetical protein	16.0637	64.8437	10.8597	20.7176	16.5079	12.8256	122.767	6.74557	23.0614
TX73_RS07090	RPA1389	hypothetical protein	32.1274	72.0485	14.4796	6.47426	7.07483	4.93291	134.212	9.4438	15.0786
TX73_RS07095	RPA1390	hypothetical protein	5.84135	22.6438	6.03317	7.76912	7.07483	2.95975	45.7777	1.34911	5.32186
TX73_RS07100	RPA1391	ABC transporter ATP-binding protein	49.6515	43.2291	16.8929	3.88456	4.71655	10.8524	82.1917	24.284	23.0614
TX73_RS07105	RPA1392	NAD(P)H nitroreductase	11.6827	33.9657	3.6199	12.9485	3.53741	5.9195	74.9089	0	4.43488
TX73_RS07110	RPA1393	pyridoxamine 5'-phosphate oxidase family protein	146.034	78.2241	88.0843	334.072	253.515	177.585	355.817	522.107	149.012
TX73_RS07115	RPA1394	PLP-dependent aminotransferase family protein	54.0325	94.6923	49.472	195.523	207.528	197.317	256.979	55.3137	47.0097
TX73_RS07120	RPA1395	transcriptional antiterminator	56.9531	55.5803	26.5459	46.6147	61.3152	26.6377	246.575	58.0119	44.3488
TX73_RS07125	RPA1396	sugar ABC transporter permease	13.143	43.2291	7.2398	9.06397	11.7914	8.87924	101.959	4.04734	6.20883
TX73_RS07130	RPA1397	carbohydrate ABC transporter permease	8.76202	14.4097	2.41327	18.1279	15.3288	7.89266	94.6766	0	2.66093
TX73_RS07135	RPA1398	ABC transporter ATP-binding protein	27.7464	92.6338	19.3061	9.06397	12.9705	11.839	238.252	10.7929	11.5307
TX73_RS07140	RPA1399	ABC transporter ATP-binding protein	18.9844	55.5803	10.8597	27.1919	16.5079	12.8256	148.777	12.142	13.3046
TX73_RS07145	RPA1400	type 1 glutamine amidotransferase	16.0637	46.3169	8.44644	6.47426	12.9705	16.7719	131.091	14.8402	7.98279
TX73_RS07150	RPA1401	glutamine synthetase	84.6995	59.6973	55.5052	155.382	152.109	94.7119	254.898	178.083	119.742
TX73_RS07155	RPA1402	hypothetical protein	106.605	124.541	71.1914	99.7037	83.7188	86.8193	246.575	111.976	86.0367
TX73_RS07160	RPA1403	type 1 glutamine amidotransferase	77.3979	95.7216	89.2909	163.151	179.229	123.323	184.151	86.3433	76.2799
atzF	RPA1404	allophanate hydrolase	280.385	357.155	179.788	112.652	141.497	159.826	434.888	268.474	309.555
uca	RPA1405	urea carboxylase	109.525	273.784	51.8853	37.5507	34.195	48.3425	457.777	78.2486	75.393
TX73_RS07175	RPA1406	DUF1989 domain-containing protein	52.5721	29.8487	8.44644	12.9485	21.2245	19.7317	54.1009	21.5858	24.8353
TX73_RS07180	RPA1407	DUF1989 domain-containing protein	99.3029	74.1071	9.65307	25.8971	25.941	8.87924	159.181	53.9645	31.0442
TX73_RS07185	RPA1408	ABC transporter ATP-binding protein	42.3498	53.5218	13.273	2.58971	17.6871	8.87924	98.8382	25.6332	15.0786
TX73_RS07190	RPA1409	ABC transporter permease	58.4135	41.1706	26.5459	44.025	20.0453	21.7048	59.3029	25.6332	39.0269
TX73_RS07195	RPA1410	lipid kinase	242.416	89.546	119.457	128.19	168.617	98.6583	449.454	319.74	217.309
TX73_RS07200	RPA1411	enoyl-CoA hydratase	670.295	150.273	150.829	327.598	305.397	180.545	221.606	418.225	207.552
TX73_RS07205	RPA1412	fatty-acid--CoA ligase	349.021	232.614	142.383	262.855	251.156	220.008	345.413	295.456	188.926
TX73_RS07210	RPA1413	IclR family transcriptional regulator	186.923	114.248	68.7781	45.3198	47.1655	42.4231	100.919	43.1716	49.6707
TX73_RS07215	RPA1414	3-alpha%2C7-alpha%2C12-alpha-trihydroxy-5-beta-cholest-24-enoyl-CoA hydratase	2047.39	779.153	826.544	1802.44	1085.99	992.502	377.666	594.959	582.743
TX73_RS07220	RPA1415	ABC transporter substrate-binding protein	2218.25	658.729	958.067	1662.59	1740.41	1675.22	417.201	619.243	635.075
TX73_RS07225	RPA1416	ABC transporter ATP-binding protein	424.958	153.36	236.5	302.996	354.921	289.069	135.252	136.26	144.577
livF	RPA1417	ABC transporter ATP-binding protein	221.971	102.926	101.357	95.8191	115.556	122.336	96.7574	51.2663	38.14
TX73_RS07235	RPA1418	branched-chain amino acid ABC transporter permease	340.258	148.214	166.516	295.226	310.113	261.444	107.161	76.8995	99.3413
TX73_RS07240	RPA1419	branched-chain amino acid ABC transporter permease	303.75	188.355	183.408	204.587	160.363	194.357	72.8281	64.7575	62.9753
TX73_RS07245	RPA1420	CusA/CzcA family heavy metal efflux RND transporter	156.256	839.88	746.906	125.601	103.764	73.9937	457.777	226.651	313.99
TX73_RS07250	RPA1421	efflux RND transporter periplasmic adaptor subunit	62.7945	607.266	441.628	29.7816	33.0159	25.6511	307.959	148.402	207.552
TX73_RS07255	RPA1422	hypothetical protein	51.1118	854.29	754.146	40.1404	44.8073	34.5304	757.413	532.9	591.613
TX73_RS07265	RPA1423	hypothetical protein	163.558	923.25	723.98	2250.45	1464.49	1895.23	274.666	229.349	555.247
TX73_RS07270	RPA1424	SufS family cysteine desulfurase	191.304	1080.73	861.537	2243.98	1391.38	1750.2	422.403	354.817	674.989
TX73_RS07275	RPA1425	serine acetyltransferase	62.7945	361.272	284.766	403.994	316.009	425.217	171.666	72.8521	188.039
TX73_RS07280	RPA1426	methionine ABC transporter ATP-binding protein	1381.48	1433.77	692.608	736.771	1134.33	1491.71	852.089	1381.49	1475.04
TX73_RS07285	RPA1427	ABC transporter permease	569.531	798.709	1023.23	718.643	864.308	866.22	240.333	737.965	812.47
TX73_RS07290	RPA1428	MetQ/NlpA family ABC transporter substrate-binding protein	1974.38	3476.86	2975.56	5140.57	4955.92	4334.06	1849.83	3440.24	3029.02
TX73_RS07295	RPA1429	phenylacetate--CoA ligase family protein	423.498	561.978	591.251	827.411	731.066	925.414	1222.47	808.119	770.782
TX73_RS07300	RPA1430	MetQ/NlpA family ABC transporter substrate-binding protein	591.436	1032.35	387.33	2688.11	2258.05	2656.87	3392.75	2729.26	2762.93
TX73_RS07315	RPA1431	NAD(+) ADP-ribosyltransferase	30.6671	44.2584	25.3393	12.9485	21.2245	13.8122	141.495	32.3787	42.5749
TX73_RS07320	RPA1432	pyridoxamine 5'-phosphate oxidase family protein	18.9844	25.7316	4.82654	19.4228	10.6122	13.8122	62.4241	8.09468	11.5307
TX73_RS07325	RPA1433	gamma-glutamylcyclotransferase	16.0637	41.1706	3.6199	2.58971	2.35828	6.90608	26.01	8.09468	9.75674
anfO	RPA1434	Fe-only nitrogenase accessory protein AnfO	11.6827	46.3169	10.8597	19.4228	7.07483	20.7182	50.9797	20.2367	15.9656
anfK	RPA1435	Fe-only nitrogenase subunit beta	26.2861	67.9315	9.65307	69.9221	47.1655	48.3425	142.535	71.503	44.3488
anfG	RPA1436	Fe-only nitrogenase subunit delta	1.46034	50.434	6.03317	2.58971	0	3.94633	38.4949	8.09468	5.32186
anfD	RPA1437	nitrogenase iron-iron protein%2C alpha chain	17.524	41.1706	6.03317	50.4993	24.7619	38.4767	142.535	33.7278	26.6093
nifH	RPA1438	nitrogenase iron protein	252.638	148.214	53.0919	165.741	129.705	127.269	396.393	237.444	136.594
TX73_RS07355	RPA1439	sigma-54-dependent Fis family transcriptional regulator	403.053	149.243	135.143	194.228	261.769	217.048	228.888	242.84	196.909
TX73_RS07360	RPA1440	hypothetical protein	541.785	402.442	368.023	569.735	548.299	363.062	153.979	812.166	617.335
TX73_RS07365	RPA1441	molybdenum storage protein subunit alpha	1796.21	2290.11	1394.87	1065.66	996.372	1143.45	380.787	1590.6	1457.3
TX73_RS07375	RPA1443	GntR family transcriptional regulator	89.0805	71.0193	48.2654	41.4353	49.5238	52.2889	134.212	52.6154	48.7837
dppD	RPA1444	ABC transporter ATP-binding protein	127.049	243.936	147.209	56.9735	91.9728	72.0205	168.545	83.645	133.046
TX73_RS07385	RPA1445	ABC transporter ATP-binding protein	49.6515	117.336	88.0843	66.0375	77.8231	51.3023	127.969	64.7575	71.8451
TX73_RS07390	RPA1446	peptide ABC transporter	210.289	317.013	343.891	331.482	371.429	275.257	221.606	395.29	231.501
TX73_RS07395	RPA1447	ABC transporter permease	32.1274	120.424	83.2578	29.7816	37.7324	42.4231	143.575	43.1716	51.4446
TX73_RS07400	RPA1448	ABC transporter permease	32.1274	117.336	57.9184	33.6662	60.136	63.1413	125.889	67.4557	59.4274
TX73_RS07405	RPA1449	acyl-CoA synthetase	186.923	287.165	288.386	290.047	337.234	292.028	245.535	218.556	193.361
TX73_RS07410	RPA1450	carbamoyl phosphate synthase large subunit	490.673	752.392	633.483	476.506	503.492	628.453	479.625	315.693	297.137
TX73_RS07415	RPA1451	hypothetical protein	205.907	265.55	285.972	305.585	246.44	241.713	189.353	140.308	126.838
TX73_RS25330	RPA1452	hypothetical protein	14.6034	12.3512	3.6199	5.17941	4.71655	0.986583	30.1717	21.5858	6.20883
TX73_RS07420	RPA1453	cytochrome c oxidase subunit 3 family protein	17.524	57.6388	21.7194	5.17941	12.9705	9.86583	75.9493	14.8402	15.9656
TX73_RS07425	RPA1454	hypothetical protein	5.84135	22.6438	2.41327	1.29485	0	0	28.0908	2.69823	2.66093
TX73_RS07430	RPA1455	cytochrome c	4.38101	7.20485	1.20663	0	1.17914	0	70.7473	2.69823	0
TX73_RS07435	RPA1456	nitric oxide reductase	37.9688	48.3754	28.9592	29.7816	29.4785	18.7451	326.686	62.0592	47.0097
TX73_RS07440	RPA1457	CbbQ/NirQ/NorQ/GpvN family protein	24.8257	75.1363	13.273	7.76912	14.1497	9.86583	136.293	22.9349	16.8525
TX73_RS07445	RPA1458	VWA domain-containing protein	39.4291	150.273	20.5128	14.2434	20.0453	27.6243	366.221	28.3314	27.4963
TX73_RS07455	RPA1461	DUF4424 domain-containing protein	138.732	107.044	94.1175	190.343	193.379	180.545	385.989	295.456	203.118
TX73_RS07460	RPA1462	GTP-binding protein	87.6202	80.2826	19.3061	49.2044	43.6281	39.4633	1388.94	520.758	1794.35
TX73_RS07465	RPA1463	dihydroxy-acid dehydratase	1166.81	1086.9	911.009	1158.89	1331.25	1421.67	660.655	924.143	1143.31
TX73_RS07470	RPA1464	gamma-glutamyl-gamma-aminobutyrate hydrolase	278.924	239.819	170.135	130.78	142.676	165.746	409.918	449.255	213.761
TX73_RS07475	RPA1465	chloride channel protein	51.1118	227.467	77.2246	111.357	124.989	133.189	196.636	106.58	113.533
atzF	RPA1466	allophanate hydrolase	280.385	357.155	179.788	112.652	141.497	159.826	434.888	268.474	309.555
TX73_RS07485	RPA1467	GntR family transcriptional regulator	71.5565	82.3412	48.2654	89.3448	80.1814	67.0876	142.535	102.533	94.9064
TX73_RS07490	RPA1468	DUF3225 domain-containing protein	23.3654	45.2876	20.5128	31.0765	20.0453	26.6377	35.3737	17.5385	15.0786
TX73_RS07505	RPA1470	ABC transporter ATP-binding protein	160.637	159.536	79.6378	69.9221	53.0612	59.195	305.878	199.669	166.752
TX73_RS07510	RPA1471	ABC transporter permease	39.4291	63.8144	16.8929	18.1279	18.8662	15.7853	118.606	21.5858	30.1572
TX73_RS07515	RPA1472	ABC transporter permease	33.5877	96.7509	12.0663	9.06397	21.2245	8.87924	136.293	26.9823	20.4005
TX73_RS07520	RPA1473	ABC transporter substrate-binding protein	81.7789	104.985	60.3317	66.0375	69.5692	55.2486	281.949	130.864	98.4544
TX73_RS07525	RPA1474	hypothetical protein	8172.04	7212.06	6398.78	9817.57	6491.16	7558.21	4481.01	8855.58	5980.88
TX73_RS07530	RPA1475	hypothetical protein	10.2224	22.6438	14.4796	15.5382	28.2993	27.6243	651.292	387.196	1193.87
TX73_RS07535	RPA1476	ABC transporter substrate-binding protein	167.939	97.7801	73.6047	82.8706	81.3605	73.0071	174.788	79.5977	101.115
TX73_RS07540	RPA1477	ABC transporter permease	43.8101	59.6973	13.273	9.06397	16.5079	5.9195	152.939	25.6332	31.0442
TX73_RS07545	RPA1478	ABC transporter permease	5.84135	58.6681	8.44644	7.76912	7.07483	6.90608	48.8989	10.7929	6.20883
TX73_RS07550	RPA1479	ABC transporter ATP-binding protein	58.4135	93.6631	41.0256	12.9485	9.43311	21.7048	150.858	48.5681	82.4888
TX73_RS07555	RPA1480	phosphodiesterase	103.684	80.2826	47.0587	34.961	40.0907	26.6377	153.979	58.0119	97.5674
TX73_RS07560	RPA1481	response regulator	159.177	130.717	167.722	256.381	222.857	198.303	367.262	338.628	462.115
TX73_RS07570	RPA1483	FAD-binding oxidoreductase	45.2704	92.6338	33.7858	33.6662	56.5986	36.5036	269.464	338.628	567.665
TX73_RS07575	RPA1484	alpha-D-glucose phosphate-specific phosphoglucomutase	308.131	466.257	345.097	837.77	759.365	1048.74	726.2	752.805	635.962
TX73_RS07580	RPA1485	NnrU family protein	58.4135	108.073	74.8113	72.5118	76.644	71.0339	83.2321	41.8225	86.9237
TX73_RS07585	RPA1486	NnrS family protein	40.8894	122.482	43.4388	27.1919	22.4036	9.86583	139.414	29.6805	24.8353
TX73_RS07590	RPA1487	DUF2249 domain-containing protein	10.2224	36.0243	20.5128	11.6537	11.7914	3.94633	15.606	10.7929	17.7395
TX73_RS07595	RPA1488	CoA transferase	750.613	692.695	807.238	545.133	827.755	693.568	666.898	1447.6	855.932
TX73_RS07600	RPA1489	DNA-binding response regulator	703.882	488.901	617.797	332.777	349.025	350.237	475.464	930.888	866.576
TX73_RS07605	RPA1490	ATPase	2227.01	1279.38	1818.4	1145.94	1152.02	995.462	2147.39	3700.62	2600.61
TX73_RS07610	RPA1491	light-harvesting protein B-800-850 subunit beta B	59721.9	45724.1	47504	117962	89547.3	74459.4	35802.3	91339	20385.4
TX73_RS07615	RPA1492	light-harvesting protein B-800-850 alpha chain E	10264.7	9200.6	10991.2	63049	39428	33855.6	2817.41	11592.9	11790.6
TX73_RS07620	RPA1493	MFS transporter	4294.85	3725.94	6653.38	10229.3	6850.79	5750.79	2349.23	3498.25	3250.77
TX73_RS07625	RPA1494	hypothetical protein	5268.9	4507.15	4188.23	13304.6	8705.58	8017.96	6558.69	13654.4	4468.59
TX73_RS07630	RPA1495	hypothetical protein	17722.6	16126.5	13595.1	42972.3	24758.4	23060.4	4574.65	16703.4	12513.5
TX73_RS07635	RPA1496	NAD(P)/FAD-dependent oxidoreductase	1409.23	1580.95	1808.74	3296.7	2800.45	2828.53	879.14	1533.94	973.9
TX73_RS07640	RPA1497	MexE family multidrug efflux RND transporter periplasmic adaptor subunit	6076.46	3817.54	5258.51	1213.28	975.147	1188.83	2885.03	1795.67	2081.73
TX73_RS07645	RPA1498	multidrug efflux RND transporter permease subunit	7827.41	4301.3	4534.53	2268.58	1951.47	1937.65	1482.57	1355.86	1322.48
TX73_RS07650	RPA1499	hypothetical protein	327.115	186.297	218.401	325.008	332.517	203.236	1822.78	2100.57	4198.94
TX73_RS07660	RPA1501	coenzyme F420 hydrogenase subunit beta	1013.47	609.325	714.327	407.879	392.653	444.949	465.06	893.113	596.935
TX73_RS07665	RPA1502	hypothetical protein	24.8257	78.2241	59.1251	10.3588	22.4036	22.6914	27.0504	37.7752	23.9484
TX73_RS07670	RPA1503	dienelactone hydrolase	170.859	296.428	381.296	252.496	233.469	249.605	237.212	257.681	190.7
TX73_RS07675	RPA1504	DUF3422 domain-containing protein	267.242	339.657	340.271	498.518	484.626	614.641	516.039	770.344	408.896
TX73_RS07680	RPA1505	hydroxymethylbilane synthase	1972.92	1971.04	2573.75	3839.24	2044.63	2656.87	690.827	1309.99	1035.99
bchI	RPA1506	magnesium chelatase ATPase subunit I	1523.13	1763.13	2745.09	1205.51	821.859	1024.07	400.555	766.297	739.738
bchD	RPA1507	magnesium chelatase ATPase subunit D	798.804	1341.13	1624.13	284.868	207.528	326.559	229.929	144.355	247.466
TX73_RS07695	RPA1508	PilZ domain-containing protein	17.524	56.6096	24.1327	25.8971	22.4036	17.7585	96.7574	13.4911	25.7223
TX73_RS07700	RPA1509	uroporphyrinogen decarboxylase	1082.11	1527.43	1161.99	3423.59	2454.97	3391.87	401.595	937.634	1673.72
TX73_RS07705	RPA1510	alpha/beta hydrolase	687.819	691.666	688.988	2531.44	1946.76	1873.52	666.898	1028.02	967.691
TX73_RS07710	RPA1511	alpha/beta hydrolase	191.304	230.555	229.26	347.021	274.739	287.096	134.212	210.462	379.626
TX73_RS07715	RPA1512	phytoene desaturase	2662.19	2527.87	2734.23	11032.1	6788.3	6281.57	2015.26	4183.6	2133.18
TX73_RS07720	RPA1513	phytoene/squalene synthase family protein	1375.64	2322.02	3142.08	1988.89	1477.46	1975.14	440.09	1040.17	1323.37
TX73_RS07725	RPA1514	oxygen-dependent coproporphyrinogen oxidase	1004.71	627.851	538.159	302.996	379.682	343.331	443.211	748.758	413.331
TX73_RS07730	RPA1515	universal stress protein	1426.75	702.988	714.327	248.612	262.948	275.257	297.555	628.687	533.073
TX73_RS07735	RPA1517	carotenoid 1%2C2-hydratase	255.559	264.521	219.607	239.548	179.229	260.458	124.848	144.355	139.255
TX73_RS07740	RPA1518	phytoene desaturase	324.195	391.121	340.271	211.061	249.977	233.82	256.979	241.491	416.879
TX73_RS07745	RPA1519	geranylgeranyl pyrophosphate synthase	4492	3223.66	3455.8	3623	2419.59	3124.51	562.857	1886.06	3324.39
TX73_RS07750	RPA1520	methyltransferase domain-containing protein	351.941	340.687	625.036	156.677	202.812	186.464	111.323	126.817	251.014
bchC	RPA1521	chlorophyll synthesis pathway protein BchC	8014.33	5246.16	4803.61	10607.4	6585.49	5269.34	5915.72	11789.9	5474.42
TX73_RS07760	RPA1522	chlorophyllide a reductase iron protein subunit X	10343.6	6193.09	9334.52	6507.93	4616.33	4659.63	3125.37	8032.62	7651.94
bchY	RPA1523	chlorophyllide a reductase subunit Y	8953.33	6753.01	7794.86	3463.73	2756.83	3404.7	3433.33	7209.66	7949.08
bchZ	RPA1524	chlorophyllide a reductase subunit Z	13459.9	6210.58	4897.73	7258.94	5268.39	5137.14	6244.49	9763.54	6844.79
TX73_RS07780	RPA1525	light-harvesting protein	154978	174962	177449	366543	235712	218291	73496.1	245941	135007
TX73_RS07785	RPA1526	light-harvesting protein	37546.7	41722.3	45679.5	178207	120941	114651	19755.2	76457	71373.2
TX73_RS07790	RPA1527	reaction center protein L chain	34887.4	26595.2	29855.7	73723.7	38547.2	41196.7	27981.6	46154.5	29239.2
TX73_RS07795	RPA1528	photosynthetic reaction center subunit M	53281.9	44237.8	43295.2	79006.7	51228.8	49509.7	29062.6	60252.8	36174.4
TX73_RS07805	RPA1530	bacteriochlorophyll/chlorophyll a synthase	1464.72	999.416	961.687	792.45	600.181	664.957	373.504	662.415	778.765
TX73_RS07810	RPA1531	MFS transporter	1368.34	1330.84	1488.99	428.596	438.639	485.399	364.141	531.551	678.537
TX73_RS07815	RPA1532	geranylgeranyl diphosphate reductase	2111.65	2787.25	2447.05	2123.56	1417.32	1617.01	1721.87	3478.01	2304.36
TX73_RS07820	RPA1533	tryptophan-rich sensory protein	439.561	375.682	446.455	564.556	406.803	427.19	193.515	472.19	549.925
TX73_RS07825	RPA1534	hypothetical protein	157.716	138.951	187.028	50.4993	58.9569	65.1145	48.8989	49.9172	109.985
TX73_RS07830	RPA1535	cytochrome c2	10826.9	12403.7	12399.4	53841.3	46552.4	41280.6	7220.39	26214.6	16930.6
ppsR	RPA1536	transcriptional regulator PpsR	3656.68	2615.36	3317.04	5785.4	4946.48	4393.25	2664.47	4966.09	5124.95
TX73_RS07845	RPA1539	biliverdin-producing heme oxygenase	439.561	400.384	419.909	554.197	451.61	441.002	347.494	593.61	510.898
TX73_RS07850	RPA1540	cobalamin-binding protein	191.304	176.004	143.589	226.599	234.649	179.558	429.686	720.427	207.552
bchF	RPA1541	2-vinyl bacteriochlorophyllide hydratase	1823.96	1272.17	1262.14	5228.62	2679	2037.29	1651.12	2764.33	1914.09
TX73_RS07860	RPA1542	ferredoxin:protochlorophyllide reductase (ATP-dependent) subunit N	3103.22	2361.13	3105.88	2633.73	1943.22	1908.05	1328.59	2857.42	3714.66
TX73_RS07865	RPA1543	ferredoxin:protochlorophyllide reductase (ATP-dependent) subunit B	5289.34	5133.97	5458.81	2401.95	1894.88	2133.98	3057.74	4438.58	5160.43
TX73_RS07870	RPA1544	magnesium chelatase subunit H	15299.9	10351.3	10161.1	7880.47	6070.2	6561.76	5968.79	10744.3	11601.6
TX73_RS07875	RPA1545	ferredoxin:protochlorophyllide reductase (ATP-dependent) iron-sulfur ATP-binding protein	5531.76	4107.8	3985.51	3492.22	2821.68	3020.92	5401.77	6479.79	5010.53
TX73_RS07880	RPA1546	magnesium protoporphyrin IX methyltransferase	2945.5	2337.46	2449.47	1344.06	1188.57	1394.04	1108.03	2483.72	2116.33
TX73_RS07885	RPA1547	MFS transporter	4487.62	3308.06	4792.75	2839.61	1912.56	2030.39	2769.55	3398.42	4091.62
puhA	RPA1548	photosynthetic reaction center subunit H	32460.4	30185.2	25624.1	19927.8	14706.2	16324	15206.5	28860.2	28015.1
TX73_RS07895	RPA1549	phosphopantetheine adenylyltransferase	39458.3	18939.5	13484.1	16831.8	14598.9	13495.5	19366	48426.4	25152
TX73_RS07900	RPA1550	phosphonate-binding protein	18185.6	7453.93	5492.6	6592.1	5961.72	5597.87	15440.6	32645.9	11432.2
TX73_RS07905	RPA1551	hypothetical protein	3590.97	3362.61	3128.8	1999.25	2097.69	1702.84	5088.61	7619.79	4106.7
acsF	RPA1552	magnesium-protoporphyrin IX monomethyl ester (oxidative) cyclase	17309.4	10021.9	8452.47	9079.51	9745.58	7614.44	16916.9	32388.2	16517.3
TX73_RS07915	RPA1553	hypothetical protein	7129.36	5308.95	4685.36	3169.8	2562.27	2399.37	2201.49	5728.34	5949.84
hemA	RPA1554	5-aminolevulinate synthase	24389.1	20585.3	18258.8	21634.4	15970.2	18583.3	29672.3	42468.7	23370.9
TX73_RS07925	RPA1555	LysR family transcriptional regulator	427.879	435.379	488.687	195.523	233.469	228.887	230.969	325.136	334.39
TX73_RS07930	RPA1556	response regulator	24.8257	43.2291	20.5128	56.9735	23.5828	33.5438	637.766	89.0415	269.641
TX73_RS07935	RPA1557	response regulator	10.2224	50.434	13.273	14.2434	23.5828	33.5438	110.283	28.3314	149.899
TX73_RS07940	RPA1558	hybrid sensor histidine kinase/response regulator	71.5565	214.087	47.0587	44.025	42.449	62.1547	313.161	90.3906	357.451
rbcL	RPA1559	ribulose bisphosphate carboxylase large chain	490.673	136.892	90.4976	405.289	498.775	427.19	1619.91	1929.23	1081.22
TX73_RS07950	RPA1560	ribulose bisphosphate carboxylase small subunit	205.907	23.6731	28.9592	185.164	195.737	141.081	165.424	380.45	338.825
cbbX	RPA1561	CbbX protein	1169.73	121.453	100.151	345.726	384.399	290.055	520.201	1300.55	811.583
TX73_RS07960	RPA1562	LysR family transcriptional regulator	18.9844	30.8779	6.03317	9.06397	5.89569	4.93291	106.121	12.142	12.4177
TX73_RS07965	RPA1563	aliphatic nitrilase	33.5877	61.7559	12.0663	75.1015	31.8367	28.6109	127.969	16.1894	18.6265
TX73_RS07970	RPA1564	branched-chain amino acid ABC transporter substrate-binding protein	96.3822	88.5168	65.1582	93.2294	107.302	73.9937	371.423	78.2486	48.7837
TX73_RS07975	RPA1565	branched-chain amino acid ABC transporter permease	33.5877	30.8779	20.5128	40.1404	40.0907	29.5975	70.7473	36.4261	33.7051
TX73_RS07980	RPA1566	branched-chain amino acid ABC transporter permease/ATP-binding protein	127.049	119.395	47.0587	58.2684	55.4195	59.195	252.818	47.219	49.6707
TX73_RS07985	RPA1567	ABC transporter ATP-binding protein	99.3029	82.3412	55.5052	37.5507	45.9864	43.4096	144.616	110.627	62.0883
TX73_RS07990	RPA1568	alpha/beta hydrolase	305.21	202.765	146.003	225.304	195.737	242.699	278.828	184.829	168.525
TX73_RS07995	RPA1569	aminotransferase class V-fold PLP-dependent enzyme	641.088	400.384	311.312	440.25	393.832	481.452	289.232	214.509	213.761
TX73_RS08000	RPA1570	S9 family peptidase	1120.08	709.163	603.317	613.76	580.136	628.453	920.756	728.521	479.854
TX73_RS08005	RPA1571	dihydrodipicolinate synthase family protein	159.177	222.321	188.235	172.215	179.229	183.504	212.242	145.704	200.457
TX73_RS08010	RPA1572	xanthine dehydrogenase family protein molybdopterin-binding subunit	1000.33	1209.39	1271.79	1569.36	1656.69	2084.65	777.18	2015.58	1678.16
TX73_RS08015	RPA1573	LemA family protein	1012.01	529.042	610.557	1266.37	1258.14	1006.31	348.535	844.545	765.46
TX73_RS08020	RPA1574	membrane protein	350.481	204.824	264.253	78.986	143.855	112.47	215.363	260.379	245.692
TX73_RS08025	RPA1575	membrane protein	138.732	116.307	106.184	54.3838	63.6735	76.9534	98.8382	151.101	68.2972
TX73_RS08030	RPA1576	glutathione S-transferase	169.399	188.355	241.327	278.393	316.009	248.619	363.1	693.444	193.361
TX73_RS08035	RPA1577	hypothetical protein	5074.67	2306.58	2381.9	1177.02	819.501	1178.97	507.716	647.575	1002.28
TX73_RS08040	RPA1578	ferredoxin--NADP reductase	782.741	942.806	820.511	1995.37	2037.55	1896.21	542.049	638.131	307.781
TX73_RS08045	RPA1579	CoA transferase	549.087	243.936	273.906	497.223	517.642	398.579	310.04	655.669	367.208
TX73_RS08050	RPA1580	bifunctional proline dehydrogenase/L-glutamate gamma-semialdehyde dehydrogenase PutA	202.987	305.692	117.044	60.8581	69.5692	73.0071	490.029	360.213	468.323
TX73_RS08055	RPA1581	hypothetical protein	64.2548	164.682	190.648	145.024	182.766	195.343	85.313	59.361	90.4716
TX73_RS08060	RPA1582	adenylate/guanylate cyclase domain-containing protein	359.243	272.755	178.582	147.613	158.005	129.242	276.747	141.657	151.673
TX73_RS08065	RPA1583	TIGR01620 family protein	2072.22	611.383	728.807	301.701	254.694	219.021	414.08	787.882	704.259
TX73_RS08070	RPA1584	hypothetical protein	351.941	445.672	399.396	371.623	340.771	325.572	342.292	449.255	273.189
TX73_RS08080	RPA1586	SDR family NAD(P)-dependent oxidoreductase	1215	517.72	602.11	1041.06	1065.94	1068.47	448.413	708.285	761.912
TX73_RS08085	RPA1587	hypothetical protein	544.706	452.876	495.927	224.01	298.322	277.23	348.535	719.078	1430.69
TX73_RS08090	RPA1588	low specificity L-threonine aldolase	297.909	234.672	188.235	60.8581	77.8231	103.591	215.363	286.012	363.66
TX73_RS08095	RPA1589	30S ribosomal protein S4	2459.21	3237.04	4144.79	7723.8	7243.45	8653.32	2045.43	1984.55	1558.42
TX73_RS08100	RPA1590	hypothetical protein	262.861	274.814	394.569	216.24	264.127	321.626	176.868	311.645	308.668
TX73_RS08105	RPA1591	cupin domain-containing protein	429.339	292.311	302.865	466.147	491.701	674.823	134.212	624.64	439.94
TX73_RS08110	RPA1592	glutamate racemase	292.067	242.906	217.194	100.999	150.93	214.088	115.485	53.9645	104.663
TX73_RS08115	RPA1593	PaaI family thioesterase	93.4616	134.834	189.442	168.331	279.456	347.277	251.777	160.545	133.933
TX73_RS08120	RPA1594	TrpB-like pyridoxal phosphate-dependent enzyme	1410.69	2436.27	2478.43	3985.56	2997.37	3272.49	1444.08	2876.31	1778.39
TX73_RS08125	RPA1595	TIR domain-containing protein	262.861	504.34	466.967	1483.9	871.383	808.011	521.241	260.379	247.466
TX73_RS08135	RPA1597	phosphoribosylformylglycinamidine synthase subunit PurL	860.138	1186.74	1361.08	1885.31	1742.77	2232.64	1328.59	1678.3	1509.63
TX73_RS08140	RPA1598	acyltransferase	722.867	732.836	851.884	868.846	654.422	644.238	866.655	630.036	630.64
TX73_RS08145	RPA1599	nucleotidyltransferase domain-containing protein	214.67	115.278	248.567	165.741	140.317	118.39	355.817	269.823	435.505
TX73_RS08150	RPA1600	BolA family transcriptional regulator	899.567	1274.23	1095.62	1253.42	863.129	1127.66	916.594	1509.66	885.202
TX73_RS08155	RPA1601	MarR family transcriptional regulator	35.0481	69.99	38.6123	78.986	42.449	41.4365	86.3534	47.219	86.9237
TX73_RS08165	RPA1602	hypothetical protein	112.446	192.472	183.408	174.805	181.587	154.893	94.6766	47.219	89.5846
TX73_RS08170	RPA1603	fatty acid desaturase	170.859	87.4875	54.2985	20.7176	28.2993	24.6646	261.141	82.2959	113.533
egtD	RPA1604	L-histidine N(alpha)-methyltransferase	740.391	554.774	768.626	246.022	218.141	161.8	738.685	887.717	894.072
TX73_RS08180	RPA1605	ergothioneine biosynthesis protein EgtB	679.057	441.555	633.483	302.996	314.83	207.182	687.706	814.865	1064.37
grxD	RPA1606	monothiol glutaredoxin%2C Grx4 family	2083.9	1790.92	1847.36	2931.55	3189.57	2171.47	2502.17	3488.81	3194.89
TX73_RS08190	RPA1607	O-acetyl-ADP-ribose deacetylase	350.481	280.989	492.307	110.062	253.515	211.129	172.707	241.491	434.618
TX73_RS08195	RPA1608	serine hydrolase	3076.93	2969.43	3029.86	4616.15	4438.28	4461.33	3467.66	5624.45	3399.78
TX73_RS08200	RPA1609	benzoylformate decarboxylase	184.002	324.218	222.021	179.985	203.991	209.156	247.616	321.089	357.451
TX73_RS08205	RPA1610	hypothetical protein	645.469	362.301	340.271	244.727	320.726	284.136	129.01	295.456	194.248
TX73_RS08210	RPA1611	CoA transferase	506.737	307.75	339.064	301.701	416.236	420.284	245.535	256.332	220.857
TX73_RS08220	RPA1612	acyl-CoA dehydrogenase	2397.87	1213.5	1365.91	2359.22	2785.12	2031.37	2282.64	3159.62	1389.89
TX73_RS08225	RPA1613	cytochrome P450	1800.6	673.139	598.49	361.264	429.206	351.223	1312.99	2462.13	1016.47
TX73_RS08230	RPA1614	isovaleryl-CoA dehydrogenase	662.993	646.378	536.952	734.182	772.336	897.79	391.191	770.344	580.082
TX73_RS08235	RPA1615	class I SAM-dependent methyltransferase	1393.16	229.526	174.962	198.112	203.991	207.182	166.464	178.083	180.056
TX73_RS08240	RPA1616	DUF2927 domain-containing protein	718.486	556.832	661.235	717.348	600.181	524.862	314.201	550.438	554.36
TX73_RS08245	RPA1617	L%2CD-transpeptidase	289.147	502.281	453.694	722.528	650.884	748.816	277.787	430.367	543.716
TX73_RS08250	RPA1618	acetolactate synthase large subunit	604.579	1138.37	1005.13	1432.11	1181.5	1255.92	430.726	531.551	543.716
TX73_RS08255	RPA1619	hypothetical protein	417.656	314.955	302.865	607.286	668.571	488.358	197.676	433.065	450.584
TX73_RS08260	RPA1620	hypothetical protein	3609.95	1252.62	2366.21	1399.74	1611.88	2085.64	799.029	2926.23	2950.08
TX73_RS08275	RPA1622	hypothetical protein	1266.11	1050.88	1391.25	1056.6	1196.83	1176.01	653.372	1227.69	988.091
TX73_RS08280	RPA1623	DUF1134 domain-containing protein	4473.01	1915.46	1911.31	630.593	749.932	918.508	353.737	567.977	764.573
TX73_RS08285	RPA1624	hypothetical protein	90.5409	135.863	144.796	116.537	84.8979	147.001	123.808	28.3314	59.4274
TX73_RS08290	RPA1625	3'(2')%2C5'-bisphosphate nucleotidase CysQ	134.351	174.975	165.309	80.2809	139.138	127.269	148.777	106.58	162.317
TX73_RS08295	RPA1626	histidine phosphotransferase	281.845	474.491	487.48	1116.16	878.458	1192.78	190.394	254.982	343.26
TX73_RS08300	RPA1627	hybrid sensor histidine kinase/response regulator	832.392	881.05	943.588	776.912	576.599	984.609	244.494	298.154	408.009
TX73_RS08305	RPA1628	chemotaxis protein CheW	648.39	812.09	950.828	1390.67	757.007	966.851	327.727	187.527	344.147
TX73_RS08310	RPA1629	response regulator	687.819	1400.83	1830.46	3405.46	1589.48	2037.29	361.019	338.628	876.332
TX73_RS08315	RPA1630	chemotaxis response regulator protein-glutamate methylesterase	933.155	2058.53	2538.76	3118.01	2155.46	2415.15	801.109	427.669	954.386
TX73_RS08320	RPA1631	protein-glutamate O-methyltransferase CheR	788.582	1615.95	1432.27	2333.32	1484.53	1641.67	583.665	402.036	502.915
TX73_RS08325	RPA1632	DNA-binding response regulator	4608.82	5626.99	5338.15	24686.4	12876.2	14228.5	3481.18	3286.44	4185.64
fliI	RPA1633	flagellar protein export ATPase FliI	867.44	512.574	550.225	530.89	553.016	491.318	473.383	414.178	660.797
fliJ	RPA1634	flagellar export protein FliJ	3277	2618.45	3041.92	6229.54	4142.31	4812.55	1687.53	1045.56	1504.31
TX73_RS08340	RPA1635	DNA-directed RNA polymerase sigma-70 factor	828.011	487.871	575.564	898.628	886.712	970.797	677.302	624.64	496.707
TX73_RS08345	RPA1636	hypothetical protein	1102.55	823.412	1094.42	366.443	514.104	558.406	502.514	447.906	556.134
TX73_RS08350	RPA1637	hypothetical protein	1932.03	464.198	895.322	265.445	652.063	239.74	4123.11	10856.3	16677.8
flhA	RPA1638	flagellar biosynthesis protein FlhA	638.167	623.734	603.317	472.621	417.415	526.835	503.554	327.835	458.567
TX73_RS08360	RPA1639	MFS transporter	233.654	299.516	345.097	133.37	158.005	134.175	303.797	111.976	192.474
TX73_RS08365	RPA1640	methyl-accepting chemotaxis protein	391.37	350.979	236.5	423.417	602.54	528.808	302.757	373.704	169.412
TX73_RS08375	RPA1641	AraC family transcriptional regulator	198.606	223.35	237.707	190.343	345.487	256.511	199.757	172.687	239.484
TX73_RS08380	RPA1642	diguanylate cyclase	855.757	1120.87	1209.05	1425.63	1161.45	1147.4	451.534	617.894	422.201
TX73_RS08385	RPA1643	high affinity iron permease FTR1	154.796	149.243	127.903	932.294	331.338	501.184	214.323	225.302	540.168
TX73_RS08390	RPA1644	transglutaminase family protein	565.15	344.804	481.447	273.214	510.567	405.485	475.464	558.533	318.424
TX73_RS08400	RPA1646	hypothetical protein	1325.99	680.344	561.085	389.751	508.209	412.392	2463.67	2325.87	822.227
TX73_RS08405	RPA1647	alpha/beta hydrolase	1095.25	745.188	1024.43	209.766	219.32	194.357	465.06	462.746	449.697
TX73_RS08410	RPA1648	efflux RND transporter periplasmic adaptor subunit	826.551	588.739	727.6	325.008	205.17	242.699	343.333	678.604	448.81
TX73_RS08415	RPA1649	ABC transporter permease	210.289	276.872	349.924	126.896	101.406	83.8595	148.777	147.053	116.194
TX73_RS08420	RPA1650	Lipoprotein-releasing system ATP-binding protein LolD 1	89.0805	117.336	114.63	40.1404	38.9116	34.5304	111.323	60.7101	49.6707
TX73_RS08430	RPA1652	flagellar hook basal-body protein	43.8101	45.2876	26.5459	141.139	61.3152	57.2218	276.747	33.7278	167.638
TX73_RS08435	RPA1653	hypothetical protein	511.118	374.652	381.296	569.735	366.712	431.137	557.655	863.433	321.972
TX73_RS08440	RPA1654	aldo/keto reductase	588.516	442.584	533.332	248.612	275.918	247.632	385.989	751.456	564.117
TX73_RS08445	RPA1655	ABC transporter permease	572.452	362.301	489.893	189.049	344.308	237.766	520.201	1818.61	765.46
TX73_RS08450	RPA1656	urease accessory protein	585.595	347.891	460.934	230.484	241.723	231.847	370.383	775.74	446.149
TX73_RS08455	RPA1657	GGDEF domain-containing protein	232.194	357.155	304.072	516.646	304.218	392.66	217.444	59.361	77.1669
queD	RPA1658	6-carboxytetrahydropterin synthase QueD	96.3822	124.541	203.921	262.855	343.129	242.699	235.131	240.142	157.882
TX73_RS08470	RPA1659	hemerythrin	8418.84	4176.76	4279.93	11601.9	5004.26	6078.34	3326.16	7498.37	3687.16
TX73_RS08475	RPA1660	copper-translocating P-type ATPase	540.325	821.353	943.588	815.757	663.855	699.487	5004.33	2680.69	5081.49
TX73_RS08485	RPA1662	hypothetical protein	511.118	374.652	464.554	789.86	718.095	669.89	718.918	1345.07	687.406
hpaD	RPA1663	3%2C4-dihydroxyphenylacetate 2%2C3-dioxygenase	2948.42	1182.63	1556.56	1236.58	1107.21	961.918	1355.64	4252.41	1691.46
TX73_RS08495	RPA1664	VOC family protein	6104.21	2963.25	2830.76	3738.24	2800.45	2237.57	2103.69	8728.77	3976.31
TX73_RS08500	RPA1665	preprotein translocase subunit YajC	4404.38	1490.38	1242.83	8228.79	3847.53	3703.63	5220.74	19583.7	5393.7
hemN	RPA1666	oxygen-independent coproporphyrinogen III oxidase	6426.94	5320.27	4214.77	4673.12	2391.29	3013.02	1402.46	4756.97	4572.36
bchJ	RPA1667	bacteriochlorophyll 4-vinyl reductase	2724.99	2524.79	2938.15	1614.68	957.46	1345.7	864.574	2413.56	1723.39
bchE	RPA1668	magnesium-protoporphyrin IX monomethyl ester anaerobic oxidative cyclase	20650.6	15612.9	15027.4	24235.8	12490.6	13559.6	5627.53	14300.6	9139.4
TX73_RS08520	RPA1669	hypothetical protein	1875.07	1063.23	967.721	3782.27	1663.76	2181.33	1966.36	4349.54	1294.99
TX73_RS08525	RPA1670	metallophosphoesterase	652.771	430.233	491.1	634.478	470.476	546.567	319.403	589.563	518.881
TX73_RS08530	RPA1671	serine/threonine protein kinase	389.91	423.028	512.819	343.136	326.621	312.747	233.05	321.089	244.805
TX73_RS08535	RPA1672	BON domain-containing protein	1344.97	792.534	1048.57	2647.97	1456.24	1573.6	589.908	1818.61	1314.5
TX73_RS08540	RPA1673	phosphoketolase	7745.63	2594.78	2700.45	2096.37	1504.58	1529.2	1532.51	1550.13	1299.42
TX73_RS08550	RPA1675	PAS domain S-box protein	80.3185	193.502	90.4976	165.741	160.363	177.585	316.282	111.976	115.307
TX73_RS08555	RPA1676	hybrid sensor histidine kinase/response regulator	43.8101	241.877	232.88	190.343	99.0476	187.451	57.2221	40.4734	178.282
TX73_RS08560	RPA1677	chemotaxis protein CheW	39.4291	232.614	282.352	135.96	60.136	115.43	322.525	129.515	107.324
TX73_RS08565	RPA1678	protein-glutamate O-methyltransferase CheR	178.161	1276.29	1120.96	1781.72	808.889	1116.81	409.918	362.912	786.748
TX73_RS08570	RPA1679	hypothetical protein	134.351	378.769	466.967	615.055	393.832	423.244	174.788	303.551	343.26
TX73_RS08575	RPA1680	diguanylate phosphodiesterase	192.764	700.929	790.345	1006.1	503.492	615.628	402.636	221.255	458.567
TX73_RS08580	RPA1681	hybrid sensor histidine kinase/response regulator	169.399	372.594	189.442	512.762	257.052	411.405	583.665	245.539	480.741
TX73_RS08585	RPA1682	DNA-binding response regulator	344.639	777.095	691.401	2611.72	1509.3	1775.85	1500.26	1131.91	1532.69
TX73_RS08590	RPA1683	3-oxoacyl-ACP reductase	661.533	510.515	592.457	392.34	379.682	337.411	190.394	230.698	267.867
TX73_RS08595	RPA1684	3-oxoacyl-ACP reductase	198.606	381.857	364.403	365.148	371.429	572.218	142.535	215.858	267.867
TX73_RS08600	RPA1685	autotransporter domain-containing protein	2374.51	1752.84	2665.45	2891.41	3527.98	2297.75	1451.36	2953.21	1587.69
TX73_RS08605	RPA1686	choline dehydrogenase	1236.91	1438.91	1480.54	1908.61	2123.63	2271.11	1904.98	3765.38	2119.87
TX73_RS08610	RPA1687	coniferyl aldehyde dehydrogenase	1831.26	1349.37	1616.89	1288.38	1465.67	1562.75	966.533	2263.81	1749.12
TX73_RS08620	RPA1688	GNAT family N-acetyltransferase	162.097	52.4925	59.1251	51.7941	60.136	29.5975	40.5757	74.2012	62.0883
TX73_RS08625	RPA1689	DUF3095 domain-containing protein	262.861	263.492	306.485	115.242	158.005	106.551	212.242	157.846	281.171
TX73_RS08630	RPA1690	DUF2147 domain-containing protein	9931.75	2132.64	1731.52	927.115	1100.14	1446.33	987.341	1230.39	1370.38
TX73_RS08635	RPA1691	cation transporter	102.224	125.57	47.0587	91.9346	69.5692	65.1145	343.333	86.3433	205.778
TX73_RS08640	RPA1692	MFS transporter	607.5	402.442	674.508	1830.92	1824.13	932.321	358.939	341.326	305.12
TX73_RS08645	RPA1693	superoxide dismutase	7124.98	7557.89	6402.4	19942	13624.9	10928.4	27956.6	27758	26764.5
TX73_RS08650	RPA1694	fluoride efflux transporter CrcB	75.9375	99.8387	92.9108	190.343	219.32	183.504	136.293	121.42	145.464
TX73_RS08655	RPA1695	AraC family transcriptional regulator	236.575	188.355	200.301	359.969	415.057	349.25	354.777	381.799	308.668
TX73_RS08660	RPA1696	pyridoxamine 5'-phosphate oxidase family protein	236.575	128.658	115.837	240.843	240.544	167.719	196.636	176.734	155.221
TX73_RS08665	RPA1697	CinA family protein	109.525	139.98	154.449	102.293	115.556	132.202	100.919	35.077	52.3316
TX73_RS08670	RPA1698	sulfite exporter TauE/SafE family protein	20.4447	53.5218	30.1659	23.3074	34.195	27.6243	158.141	29.6805	35.479
TX73_RS08675	RPA1699	isovaleryl-CoA dehydrogenase	184.002	199.677	138.763	437.66	448.073	370.955	373.504	505.918	446.149
TX73_RS08680	RPA1700	amidase	184.002	262.462	177.375	293.932	321.905	270.324	159.181	121.42	133.046
TX73_RS08685	RPA1701	hypothetical protein	271.623	180.121	153.243	112.652	101.406	87.8059	207.04	236.095	117.968
TX73_RS08690	RPA1702	acyl-CoA synthetase	1720.28	548.598	458.521	736.771	975.147	733.031	745.968	1372.05	784.087
TX73_RS08695	RPA1703	acetyl-CoA C-acyltransferase	1962.69	736.953	717.947	738.066	788.843	702.447	517.08	897.161	768.121
TX73_RS08700	RPA1704	TetR family transcriptional regulator	855.757	288.194	655.202	1617.27	1846.53	1452.25	4451.88	2064.14	753.93
TX73_RS08710	RPA1706	enoyl-CoA hydratase/isomerase family protein	1067.51	344.804	335.444	1173.14	772.336	563.339	425.524	531.551	401.8
TX73_RS08715	RPA1707	acyl-CoA synthetase	1866.31	904.724	1087.18	643.542	821.859	733.031	697.069	1428.71	763.686
TX73_RS08720	RPA1708	acyl-CoA dehydrogenase	962.362	810.031	884.463	826.116	709.841	719.219	379.747	843.196	598.709
TX73_RS08725	RPA1709	acyl-CoA dehydrogenase	830.932	673.139	658.822	850.718	824.218	839.582	611.756	841.847	618.222
TX73_RS08730	RPA1710	acyl-CoA dehydrogenase	851.376	678.285	773.452	787.271	832.472	775.454	628.403	1006.44	576.534
TX73_RS08735	RPA1711	nitroreductase	188.383	188.355	184.615	148.908	158.005	177.585	190.394	194.272	124.177
TX73_RS08740	RPA1712	enoyl-CoA hydratase/isomerase family protein	64.2548	133.804	96.5307	151.498	99.0476	136.148	147.737	47.219	81.6018
TX73_RS08745	RPA1713	cyclic nucleotide-binding domain-containing protein	264.321	184.238	201.508	651.311	562.449	493.291	304.838	596.308	353.016
TX73_RS08750	RPA1714	hypothetical protein	185.463	152.331	142.383	89.3448	123.81	121.35	246.575	246.888	219.97
TX73_RS08755	RPA1715	DUF3307 domain-containing protein	124.129	159.536	195.475	327.598	219.32	226.914	79.0705	87.6924	150.786
TX73_RS08760	RPA1716	sensor domain-containing diguanylate cyclase	42.3498	165.712	62.745	151.498	73.1066	83.8595	346.454	48.5681	109.985
TX73_RS08765	RPA1717	hypothetical protein	2482.57	380.828	272.699	617.645	922.086	356.156	2719.61	4868.95	2068.43
TX73_RS08770	RPA1718	hypothetical protein	476.07	545.51	438.008	1907.32	640.272	822.81	296.515	354.817	403.574
TX73_RS08775	RPA1719	YkgJ family cysteine cluster protein	43.8101	48.3754	39.8189	27.1919	45.9864	38.4767	159.181	53.9645	90.4716
TX73_RS08780	RPA1720	pyridoxamine 5'-phosphate oxidase	39.4291	51.4632	16.8929	22.0125	17.6871	21.7048	153.979	66.1066	53.2186
TX73_RS08785	RPA1721	LysR family transcriptional regulator	115.367	97.7801	62.745	44.025	34.195	42.4231	229.929	74.2012	106.437
TX73_RS08790	RPA1722	DNA oxidative demethylase AlkB	49.6515	63.8144	27.7526	9.06397	18.8662	18.7451	134.212	21.5858	42.5749
paaF	RPA1723	phenylacetate--CoA ligase	273.083	291.282	243.74	205.882	317.188	242.699	343.333	1001.04	588.065
paaD	RPA1724	phenylacetic acid degradation protein PaaD	240.956	209.97	304.072	55.6787	136.78	107.538	430.726	1219.6	524.203
TX73_RS08805	RPA1725	phenylacetic acid degradation bifunctional protein PaaZ	97.8426	185.268	119.457	76.3963	97.8685	84.8461	210.161	124.118	191.587
TX73_RS08810	RPA1726	oxidoreductase	165.018	322.16	295.625	169.626	173.333	205.209	182.07	84.9942	192.474
TX73_RS08815	RPA1727	hypothetical protein	16.0637	41.1706	15.6862	23.3074	22.4036	26.6377	252.818	117.373	302.459
TX73_RS08820	RPA1728	hypothetical protein	455.625	530.071	581.598	2561.22	1853.61	1808.41	1115.31	1467.84	875.445
TX73_RS08825	RPA1729	fatty acid desaturase	334.417	279.96	269.079	240.843	319.546	264.404	354.777	1050.96	667.893
TX73_RS08830	RPA1730	OsmC family protein	138.732	127.629	114.63	86.7551	115.556	81.8864	103	241.491	204.891
TX73_RS08835	RPA1731	sulfite oxidase-like oxidoreductase	422.037	239.819	294.419	493.339	646.168	527.822	406.797	1528.55	736.19
TX73_RS08840	RPA1732	cytochrome P450	817.789	618.588	628.656	2416.2	2578.78	2069.85	1690.65	3990.68	1768.63
TX73_RS08845	RPA1733	ferredoxin	322.734	206.882	185.822	822.232	909.116	722.178	221.606	717.728	533.96
TX73_RS08850	RPA1734	amidase	391.37	494.047	424.735	686.272	788.843	536.701	388.07	563.929	322.859
TX73_RS08860	RPA1736	beta-glucosidase	2320.48	1092.05	1574.66	1710.5	989.297	953.039	654.413	731.22	324.633
TX73_RS08865	RPA1737	SDR family NAD(P)-dependent oxidoreductase	157.716	157.477	195.475	106.178	117.914	122.336	132.131	149.752	236.823
TX73_RS08870	RPA1738	ABC transporter ATP-binding protein	115.367	174.975	101.357	264.15	240.544	244.672	236.171	470.841	415.105
TX73_RS08875	RPA1739	branched-chain amino acid ABC transporter permease	55.4928	127.629	59.1251	84.1654	108.481	131.215	121.727	234.746	208.439
TX73_RS08880	RPA1740	branched-chain amino acid ABC transporter permease	56.9531	104.985	148.416	106.178	136.78	158.84	230.969	497.823	287.38
TX73_RS08885	RPA1741	ABC transporter substrate-binding protein	1061.66	800.768	843.437	3555.67	3953.65	3047.55	3245.01	14118.5	7158.78
TX73_RS08890	RPA1742	tartrate dehydrogenase	588.516	553.744	608.144	1843.87	1809.98	1606.16	759.493	1063.1	863.915
TX73_RS08895	RPA1743	hypothetical protein	467.308	463.169	582.804	962.076	601.36	735.991	403.676	580.119	519.768
TX73_RS08900	RPA1744	3-phosphoglycerate dehydrogenase	338.798	356.126	567.118	172.215	207.528	231.847	207.04	241.491	117.081
TX73_RS08905	RPA1745	Zn-dependent hydrolase	801.725	619.617	950.828	1749.35	1340.68	1077.35	531.645	567.977	308.668
TX73_RS08910	RPA1746	LysR family transcriptional regulator	324.195	394.208	292.005	568.44	465.76	385.754	343.333	383.148	512.672
TX73_RS08920	RPA1748	amino acid ABC transporter substrate-binding protein	1413.61	1594.33	1287.48	2668.69	2263.95	2109.31	691.867	2355.55	1387.23
TX73_RS08925	RPA1749	branched-chain amino acid ABC transporter permease	166.478	214.087	168.929	537.364	481.088	299.921	251.777	383.148	245.692
TX73_RS08930	RPA1750	branched-chain amino acid ABC transporter permease	73.0168	164.682	77.2246	170.921	114.376	153.907	122.767	56.6628	71.8451
TX73_RS08935	RPA1751	ABC transporter ATP-binding protein	59.8738	104.985	69.9848	77.6912	66.0317	86.8193	75.9493	103.882	105.55
TX73_RS08940	RPA1752	ABC transporter ATP-binding protein	70.0962	78.2241	45.8521	112.652	126.168	128.256	91.5554	117.373	111.759
TX73_RS08945	RPA1753	hydroxypyruvate isomerase	97.8426	110.131	71.1914	258.971	244.082	178.571	140.454	228	161.43
TX73_RS08950	RPA1754	AcrB/AcrD/AcrF family protein	511.118	319.072	266.666	699.221	881.995	623.52	1176.69	2677.99	1196.53
TX73_RS08955	RPA1755	efflux RND transporter periplasmic adaptor subunit	413.275	304.662	266.666	205.882	251.156	242.699	344.373	1042.86	567.665
TX73_RS08960	RPA1756	acetyl-CoA acetyltransferase	138.732	197.619	130.316	268.035	287.71	304.854	197.676	136.26	129.499
TX73_RS08965	RPA1757	NAD(P)-dependent oxidoreductase	61.3341	121.453	108.597	365.148	453.968	510.063	161.262	93.0888	105.55
TX73_RS08970	RPA1758	enoyl-CoA hydratase	236.575	282.019	242.533	1246.94	1042.36	1206.59	277.787	395.29	373.417
TX73_RS08975	RPA1759	phosphotransferase family protein	80.3185	150.273	167.722	286.162	400.907	431.137	109.242	129.515	185.378
TX73_RS08980	RPA1760	hypothetical protein	36.5084	46.3169	42.2322	132.075	132.063	156.867	61.3837	43.1716	31.0442
TX73_RS08985	RPA1761	enoyl-CoA hydratase	128.51	156.448	165.309	485.57	393.832	327.545	142.535	109.278	107.324
TX73_RS08990	RPA1762	acyl-CoA dehydrogenase	455.625	327.306	319.758	1050.13	1195.65	1195.74	356.858	574.722	407.122
TX73_RS08995	RPA1763	fatty acid--CoA ligase	1486.62	1033.38	1205.43	839.065	1286.44	1001.38	743.887	3970.44	1994.81
TX73_RS09000	RPA1764	KR domain-containing protein	667.374	286.136	206.334	647.426	689.796	684.688	397.434	589.563	510.011
TX73_RS09005	RPA1765	enoyl-CoA hydratase	845.535	379.799	343.891	651.311	673.288	675.809	405.757	321.089	314.877
TX73_RS09010	RPA1766	acyl-CoA synthetase	182.542	160.565	90.4976	640.952	452.789	376.875	285.07	122.769	87.8106
TX73_RS09025	RPA1769	LysR family transcriptional regulator	39.4291	75.1363	24.1327	20.7176	41.2698	37.4901	84.2725	6.74557	20.4005
TX73_RS09030	RPA1770	putative sulfate exporter family transporter	39.4291	80.2826	13.273	29.7816	45.9864	50.3157	126.929	40.4734	39.0269
TX73_RS09035	RPA1771	hypothetical protein	429.339	432.291	340.271	965.96	578.957	551.5	535.807	851.291	1260.39
TX73_RS09040	RPA1772	phosphoenolpyruvate carboxylase	703.882	853.26	853.09	1272.84	977.506	996.448	569.1	410.131	424.862
TX73_RS09045	RPA1773	QacE family quaternary ammonium compound efflux SMR transporter	29.2067	37.0535	18.0995	80.2809	53.0612	42.4231	95.717	16.1894	34.5921
TX73_RS09050	RPA1774	OmpA family protein	99.3029	119.395	63.9516	36.2559	24.7619	73.9937	265.302	62.0592	126.838
TX73_RS09055	RPA1775	KR domain-containing protein	195.685	251.141	228.054	674.618	778.231	748.816	198.717	276.568	171.186
TX73_RS09060	RPA1776	thiolase	162.097	188.355	213.574	489.454	621.406	567.285	125.889	219.906	152.56
TX73_RS09065	RPA1777	DNA-binding protein	55.4928	83.3704	76.0179	429.891	338.413	346.29	188.313	110.627	52.3316
TX73_RS09070	RPA1778	amidase	160.637	234.672	211.161	192.933	200.453	266.377	224.727	151.101	181.83
TX73_RS09075	RPA1779	DUF2848 domain-containing protein	96.3822	108.073	88.0843	94.5243	143.855	144.041	117.565	83.645	133.933
pobA	RPA1781	4-hydroxybenzoate 3-monooxygenase	328.576	412.735	401.809	214.946	452.789	295.975	129.01	171.337	246.579
TX73_RS09090	RPA1782	C4-dicarboxylate ABC transporter	2029.87	842.968	932.728	1063.07	2056.42	1175.02	1014.39	2282.7	1789.92
TX73_RS09100	RPA1784	C4-dicarboxylate ABC transporter permease	381.148	223.35	124.283	113.947	143.855	92.7388	132.131	144.355	91.3585
TX73_RS09105	RPA1785	DUF3237 domain-containing protein	224.892	68.9607	57.9184	93.2294	108.481	80.8998	110.283	183.479	52.3316
TX73_RS09110	RPA1786	enoyl-CoA hydratase	189.844	125.57	104.977	196.818	211.066	265.391	187.272	145.704	165.865
TX73_RS09115	RPA1787	feruloyl-CoA synthase	332.957	345.833	254.6	930.999	773.515	823.796	491.07	430.367	342.373
TX73_RS09120	RPA1788	acyl-CoA thioesterase	448.323	170.858	190.648	314.649	306.576	224.941	520.201	415.527	187.152
TX73_RS09130	RPA1790	GGDEF domain-containing protein	208.828	250.111	320.965	88.05	120.272	145.028	202.878	97.1362	122.403
TX73_RS09135	RPA1791	ABC transporter ATP-binding protein	90.5409	266.58	369.23	331.482	326.621	395.62	101.959	137.61	154.334
TX73_RS09140	RPA1792	metal-dependent hydrolase	261.4	474.491	568.325	1222.34	1143.76	1279.6	527.484	639.48	341.486
TX73_RS09145	RPA1793	branched-chain amino acid ABC transporter permease	127.049	266.58	263.046	818.347	788.843	802.092	188.313	188.876	258.997
TX73_RS09150	RPA1794	MarR family transcriptional regulator	29.2067	75.1363	24.1327	53.089	29.4785	51.3023	74.9089	26.9823	37.253
TX73_RS09155	RPA1795	membrane protein	219.051	349.95	371.643	582.684	521.179	586.03	199.757	217.207	266.093
TX73_RS09165	RPA1796	adenylate/guanylate cyclase domain-containing protein	105.144	180.121	161.689	392.34	452.789	367.995	385.989	536.947	278.511
TX73_RS09170	RPA1797	glycerate kinase	62.7945	137.921	73.6047	23.3074	27.1202	41.4365	143.575	64.7575	112.646
TX73_RS09175	RPA1798	branched-chain amino acid ABC transporter substrate-binding protein	620.643	630.939	612.97	5109.49	4735.42	4640.88	608.635	603.054	557.908
TX73_RS09180	RPA1799	uracil-DNA glycosylase	92.0012	146.156	91.7042	34.961	44.8073	38.4767	377.666	426.32	668.78
TX73_RS09190	RPA1801	hypothetical protein	75.9375	93.6631	78.4312	19.4228	7.07483	7.89266	147.737	17.5385	49.6707
TX73_RS09195	RPA1802	DNA polymerase Y family protein	170.859	265.55	168.929	12.9485	30.6576	23.678	548.292	105.231	262.545
TX73_RS09200	RPA1803	error-prone DNA polymerase	236.575	337.599	172.549	88.05	69.5692	73.0071	907.23	126.817	118.855
TX73_RS09205	RPA1804	epimerase	220.511	134.834	102.564	94.5243	84.8979	73.9937	162.303	151.101	238.597
TX73_RS09210	RPA1805	LysR family transcriptional regulator	179.621	89.546	39.8189	50.4993	67.2109	47.356	235.131	66.1066	86.9237
TX73_RS09215	RPA1806	carnitine dehydratase	172.32	200.707	160.482	67.3323	74.2857	98.6583	208.08	93.0888	204.005
TX73_RS09220	RPA1807	efflux RND transporter periplasmic adaptor subunit	2992.23	1761.07	2029.56	3111.53	3243.81	3568.47	2571.87	4135.03	3296.89
TX73_RS09225	RPA1808	CusA/CzcA family heavy metal efflux RND transporter	1670.63	996.328	1279.03	1950.05	1817.05	1779.8	774.059	913.35	600.483
TX73_RS09230	RPA1809	hypothetical protein	784.201	341.716	261.84	3454.67	1728.62	2213.89	411.999	933.587	1223.14
TX73_RS09235	RPA1810	transporter	1683.77	1619.03	2644.94	968.55	1232.2	1734.41	607.595	1305.94	859.48
TX73_RS09240	RPA1811	enoyl-CoA hydratase	3812.94	1309.22	1154.75	2781.34	2452.61	2464.48	1052.89	1350.46	714.903
TX73_RS09250	RPA1813	RNA polymerase sigma factor	192.764	122.482	132.73	91.9346	74.2857	72.0205	201.838	153.799	311.329
TX73_RS09255	RPA1814	DUF1109 domain-containing protein	27.7464	48.3754	48.2654	23.3074	23.5828	12.8256	43.6969	9.4438	41.6879
TX73_RS09260	RPA1815	DUF2946 domain-containing protein	93.4616	178.063	229.26	72.5118	108.481	84.8461	90.515	164.592	140.142
TX73_RS09265	RPA1816	TonB-dependent receptor	102.224	98.8094	36.199	55.6787	49.5238	36.5036	217.444	99.8344	133.046
TX73_RS09270	RPA1817	DUF2336 domain-containing protein	445.403	352.008	389.743	441.545	374.966	454.815	174.788	209.113	160.543
TX73_RS09275	RPA1818	GGDEF domain-containing protein	327.115	456.993	446.455	655.196	415.057	461.721	218.484	99.8344	143.69
TX73_RS09280	RPA1819	DUF134 domain-containing protein	462.927	532.13	599.697	358.674	768.798	404.499	782.382	3005.83	1822.74
TX73_RS09285	RPA1820	hypothetical protein	201.526	355.096	353.544	71.2169	100.227	79.9132	160.222	288.71	400.026
TX73_RS09290	RPA1821	TIGR03809 family protein	471.689	1190.86	1143.89	2306.13	1198	1317.09	374.545	466.793	954.386
TX73_RS09295	RPA1822	methyl-accepting chemotaxis protein	148.954	265.55	206.334	1183.5	417.415	870.166	326.686	78.2486	195.135
TX73_RS09305	RPA1823	TonB-dependent receptor	284.766	219.233	203.921	334.072	240.544	216.062	313.161	159.195	157.882
TX73_RS09310	RPA1824	four-helix bundle copper-binding protein	470.228	575.359	505.58	804.104	603.719	709.353	228.888	438.462	517.107
TX73_RS09315	RPA1825	PilZ domain-containing protein	103.684	77.1948	69.9848	160.562	165.079	131.215	112.363	64.7575	75.393
TX73_RS09320	RPA1826	TIGR03808 family TAT-translocated repetitive protein	93.4616	257.316	220.814	194.228	175.692	171.665	189.353	74.2012	81.6018
TX73_RS09325	RPA1827	hypothetical protein	23.3654	25.7316	25.3393	42.7301	53.0612	45.3828	74.9089	83.645	56.7665
TX73_RS09330	RPA1828	peptidase C15	248.257	227.467	226.847	75.1015	115.556	93.7253	71.7877	190.225	182.717
TX73_RS09335	RPA1829	methylmalonyl Co-A mutase-associated GTPase MeaB	100.763	197.619	247.36	134.665	215.782	225.927	191.434	110.627	183.604
TX73_RS09350	RPA1832	DUF3298/DUF4163 domain-containing protein	386.989	438.467	527.299	633.183	644.989	633.386	457.777	477.586	286.493
TX73_RS09355	RPA1833	PIN domain-containing protein	65.7152	25.7316	63.9516	161.857	200.453	176.598	84.2725	91.7397	91.3585
TX73_RS09360	RPA1834	type II toxin-antitoxin system prevent-host-death family antitoxin	242.416	193.502	290.799	682.387	586.032	543.607	314.201	895.811	462.115
TX73_RS09365	RPA1835	methylmalonyl-CoA mutase	1986.06	1765.19	2298.64	4640.75	3604.63	3891.08	2071.44	5018.7	2612.14
TX73_RS09370	RPA1836	GFA family protein	159.177	111.161	153.243	420.827	444.535	413.378	406.797	709.634	237.71
TX73_RS09375	RPA1837	methylmalonyl-CoA mutase	525.721	769.89	738.46	587.863	712.199	1109.91	355.817	709.634	1286.12
folK	RPA1838	2-amino-4-hydroxy-6-hydroxymethyldihydropteridine diphosphokinase	40.8894	117.336	84.4644	41.4353	57.7778	78.9266	45.7777	51.2663	38.14
folB	RPA1839	dihydroneopterin aldolase	43.8101	66.9022	66.3649	137.254	130.884	132.202	20.808	22.9349	48.7837
folP	RPA1840	dihydropteroate synthase	134.351	212.029	409.049	78.986	103.764	161.8	132.131	134.911	150.786
TX73_RS09395	RPA1841	DUF4332 domain-containing protein	438.101	509.486	1081.14	819.642	791.202	688.635	369.343	422.273	183.604
TX73_RS09400	RPA1842	hypothetical protein	1254.43	1422.44	2638.91	3068.8	2518.64	1723.56	702.271	945.729	586.291
TX73_RS09405	RPA1843	DUF853 domain-containing protein	2291.27	1621.09	1871.49	2894	2317.01	1977.11	425.524	652.971	815.131
TX73_RS09415	RPA1844	hypothetical protein	2286.89	1384.36	1374.36	1454.12	1387.85	1477.9	415.12	450.604	551.699
TX73_RS09425	RPA1846	cobalt ABC transporter substrate-binding protein	179.621	699.9	777.072	266.74	738.141	416.338	331.888	250.935	149.899
TX73_RS09430	RPA1847	DUF3649 domain-containing protein	4.38101	69.99	74.8113	6.47426	27.1202	7.89266	76.9897	6.74557	7.98279
TX73_RS09435	RPA1848	PepSY domain-containing protein	151.875	699.9	562.291	170.921	456.326	210.142	298.595	105.231	50.5576
TX73_RS09440	RPA1849	DUF3325 domain-containing protein	11.6827	56.6096	30.1659	5.17941	9.43311	6.90608	61.3837	13.4911	6.20883
TX73_RS09445	RPA1850	methyl-accepting chemotaxis protein	65.7152	147.185	59.1251	67.3323	56.5986	64.1279	250.737	16.1894	28.3832
TX73_RS09460	RPA1852	transcriptional regulator	683.438	516.691	597.284	264.15	422.131	389.7	518.12	296.805	276.737
TX73_RS09465	RPA1853	3-oxoacyl-ACP reductase FabG	661.533	184.238	162.896	233.074	232.29	258.485	1139.24	549.089	1491.89
TX73_RS09470	RPA1854	TetR/AcrR family transcriptional regulator	128.51	127.629	65.1582	58.2684	96.6893	67.0876	583.665	222.604	284.719
TX73_RS09475	RPA1855	hypothetical protein	160.637	130.717	107.39	60.8581	44.8073	45.3828	476.504	124.118	123.29
TX73_RS09480	RPA1856	cysteine desulfuration protein SufE	798.804	346.862	398.189	567.146	422.131	468.627	392.231	362.912	337.938
TX73_RS09485	RPA1857	hypothetical protein	32.1274	69.99	49.472	262.855	127.347	194.357	111.323	10.7929	28.3832
TX73_RS09490	RPA1858	PAS domain-containing sensor histidine kinase	607.5	618.588	558.672	918.051	622.585	763.615	327.727	136.26	214.648
TX73_RS09495	RPA1859	peptidoglycan-binding protein	252.638	233.643	325.791	117.832	124.989	200.276	113.404	18.8876	77.1669
TX73_RS09500	RPA1860	DUF1491 domain-containing protein	102.224	123.512	158.069	107.473	137.959	162.786	96.7574	76.8995	96.6804
TX73_RS09505	RPA1861	DUF2336 domain-containing protein	506.737	582.564	641.929	1193.85	782.948	1034.93	361.019	184.829	429.296
TX73_RS09510	RPA1862	polysaccharide deacetylase family protein	918.552	1196.01	976.167	1755.82	1436.19	1643.65	576.383	625.989	526.864
TX73_RS09515	RPA1863	hypothetical protein	210.289	252.17	196.681	499.813	452.789	649.171	268.424	872.877	958.821
TX73_RS09525	RPA1864	hypothetical protein	108.065	276.872	243.74	253.791	277.097	358.129	157.101	40.4734	102.002
TX73_RS09530	RPA1865	DUF1254 domain-containing protein	566.611	258.345	279.939	155.382	207.528	222.968	188.313	190.225	126.838
TX73_RS09535	RPA1866	DUF1214 domain-containing protein	264.321	180.121	209.954	63.4478	88.4354	109.511	54.1009	102.533	117.081
TX73_RS09540	RPA1867	penicillin-binding protein 1A	3436.17	1726.08	1934.23	1652.23	1613.06	1639.7	1334.84	1911.69	1683.48
TX73_RS09545	RPA1868	YcgN family cysteine cluster protein	90.5409	111.161	113.424	120.421	193.379	182.518	104.04	78.2486	73.619
TX73_RS09550	RPA1869	sulfite exporter TauE/SafE family protein	35.0481	90.5753	37.4057	24.6022	29.4785	41.4365	121.727	13.4911	11.5307
TX73_RS09555	RPA1870	MarR family transcriptional regulator	74.4772	94.6923	97.7374	82.8706	176.871	161.8	92.5958	93.0888	65.6362
TX73_RS09560	RPA1871	cytochrome p450 CYP199A2	77.3979	198.648	113.424	142.434	156.825	132.202	290.272	44.5207	35.479
TX73_RS09565	RPA1872	ferredoxin	18.9844	44.2584	24.1327	58.2684	34.195	37.4901	118.606	43.1716	14.1916
TX73_RS09570	RPA1873	ABC transporter permease	125.589	335.54	271.493	117.832	198.095	146.014	159.181	105.231	83.3758
TX73_RS09575	RPA1874	hypothetical protein	14.6034	66.9022	47.0587	22.0125	23.5828	16.7719	13.5252	1.34911	0.886976
TX73_RS09580	RPA1875	PepSY domain-containing protein	137.272	328.335	416.289	99.7037	208.707	128.256	90.515	17.5385	26.6093
TX73_RS09585	RPA1876	TonB-dependent siderophore receptor	313.972	950.011	804.825	330.187	648.526	432.123	385.989	180.781	70.9581
TX73_RS09595	RPA1878	6-aminohexanoate-dimer hydrolase	233.654	198.648	189.442	203.292	194.558	194.357	204.959	256.332	164.091
TX73_RS09600	RPA1879	linear amide C-N hydrolase	838.233	390.091	369.23	1333.7	997.551	943.173	684.584	1535.29	806.261
TX73_RS09605	RPA1880	MFS transporter	328.576	332.452	357.164	428.596	458.685	288.082	327.727	169.988	238.597
TX73_RS09610	RPA1881	TRAP transporter substrate-binding protein	1336.21	752.392	650.376	637.068	555.374	631.413	700.19	739.314	837.305
TX73_RS09620	RPA1883	hypothetical protein	178.161	227.467	162.896	467.442	359.637	329.519	376.625	91.7397	129.499
TX73_RS09625	RPA1884	methyl-accepting chemotaxis protein	235.114	362.301	223.227	1403.62	797.097	976.717	871.857	616.545	1087.43
TX73_RS09630	RPA1885	phage portal protein	45.2704	117.336	16.8929	44.025	23.5828	25.6511	163.343	41.8225	24.8353
TX73_RS09635	RPA1886	hypothetical protein	13.143	21.6146	7.2398	10.3588	4.71655	2.95975	173.747	12.142	3.5479
TX73_RS09640	RPA1887	HK97 family phage prohead protease	43.8101	68.9607	14.4796	2.58971	5.89569	1.97317	20.808	4.04734	13.3046
TX73_RS09645	RPA1888	phage major capsid protein	87.6202	186.297	41.0256	38.8456	23.5828	17.7585	85.313	49.9172	48.7837
TX73_RS09650	RPA1889	DUF2019 domain-containing protein	74.4772	59.6973	50.6786	445.429	239.365	237.766	139.414	250.935	145.464
TX73_RS09660	RPA1891	hypothetical protein	84.6995	102.926	56.7118	31.0765	33.0159	48.3425	136.293	84.9942	103.776
TX73_RS09665	RPA1892	ATP-binding protein	51.1118	115.278	34.9924	5.17941	3.53741	14.7987	160.222	35.077	59.4274
TX73_RS09670	RPA1893	hypothetical protein	27.7464	47.3462	21.7194	10.3588	11.7914	6.90608	100.919	25.6332	75.393
TX73_RS09675	RPA1894	hypothetical protein	48.1911	110.131	103.771	121.716	102.585	145.028	71.7877	32.3787	86.9237
TX73_RS09680	RPA1895	peptidase S1	23.3654	97.7801	67.5715	2.58971	8.25397	20.7182	48.8989	33.7278	70.9581
TX73_RS09685	RPA1896	hypothetical protein	14.6034	41.1706	4.82654	0	1.17914	0.986583	34.3333	0	12.4177
TX73_RS09690	RPA1897	head-tail adaptor protein	2.92067	13.3804	2.41327	0	0	0	11.4444	0	1.77395
TX73_RS09695	RPA1898	DUF3168 domain-containing protein	8.76202	34.995	0	0	0	0	19.7676	4.04734	6.20883
TX73_RS09700	RPA1899	phage major tail protein%2C TP901-1 family	10.2224	23.6731	1.20663	3.88456	8.25397	2.95975	44.7373	24.284	4.43488
TX73_RS09705	RPA1900	gene transfer agent family protein	7.30168	22.6438	4.82654	2.58971	0	2.95975	32.2525	2.69823	15.0786
TX73_RS09710	RPA1901	phage tail assembly chaperone	0	2.05853	1.20663	0	0	0	1.0404	0	0
TX73_RS09715	RPA1902	hypothetical protein	17.524	61.7559	9.65307	9.06397	8.25397	2.95975	49.9393	12.142	7.09581
TX73_RS09720	RPA1903	TIGR02217 family protein	11.6827	71.0193	10.8597	12.9485	2.35828	4.93291	22.8888	8.09468	10.6437
TX73_RS09725	RPA1904	DUF262 domain-containing protein	1279.26	1201.15	1137.86	8039.74	4022.04	4414.96	1812.38	2169.37	2080.85
TX73_RS09730	RPA1905	DUF2163 domain-containing protein	56.9531	111.161	49.472	32.3713	40.0907	46.3694	138.373	75.5504	81.6018
TX73_RS09735	RPA1906	peptidase	7.30168	27.7901	8.44644	5.17941	1.17914	0.986583	11.4444	12.142	8.86976
TX73_RS09740	RPA1907	GFA family protein	109.525	151.302	111.01	160.562	176.871	168.706	97.7978	137.61	164.091
TX73_RS09745	RPA1908	hypothetical protein	32.1274	153.36	139.97	54.3838	60.136	73.0071	106.121	32.3787	74.506
TX73_RS09750	RPA1909	MarR family transcriptional regulator	86.1599	68.9607	16.8929	11.6537	14.1497	14.7987	89.4746	35.077	143.69
TX73_RS09755	RPA1910	hypothetical protein	29.2067	45.2876	12.0663	24.6022	14.1497	16.7719	75.9493	29.6805	95.7934
TX73_RS09760	RPA1911	cytochrome b/b6 domain-containing protein	52.5721	52.4925	31.3725	14.2434	10.6122	23.678	105.081	40.4734	93.1325
TX73_RS09765	RPA1912	hypothetical protein	67.1755	345.833	25.3393	14.2434	15.3288	13.8122	330.848	33.7278	113.533
TX73_RS09770	RPA1913	DUF2793 domain-containing protein	35.0481	109.102	14.4796	18.1279	9.43311	15.7853	192.474	48.5681	23.0614
TX73_RS09775	RPA1914	glycohydrolase	29.2067	69.99	12.0663	12.9485	9.43311	12.8256	97.7978	18.8876	17.7395
TX73_RS09790	RPA1916	ATP-binding protein	278.924	318.043	234.087	172.215	169.796	210.142	363.1	225.302	202.231
TX73_RS09795	RPA1917	LipA a lipoprotein	1891.14	948.982	1064.25	427.301	479.909	649.171	261.141	485.681	793.844
TX73_RS09800	RPA1918	hypothetical protein	1150.75	792.534	931.522	1028.11	913.832	977.703	311.08	271.172	370.756
ccmI	RPA1919	c-type cytochrome biogenesis protein CcmI	610.421	637.115	787.932	185.164	221.678	300.908	483.787	924.143	796.505
TX73_RS09810	RPA1920	cytochrome c-type biogenesis protein CcmE	674.676	440.525	528.506	394.93	409.161	356.156	529.565	615.196	584.517
TX73_RS09815	RPA1921	heme lyase CcmF/NrfE family subunit	1771.39	1496.55	1467.27	1090.27	996.372	941.2	574.302	1198.01	1157.5
TX73_RS09820	RPA1922	cytochrome c-type biogenesis protein CcmH	341.719	309.809	399.396	108.768	116.735	135.162	94.6766	164.592	248.353
amiF	RPA1923	formamidase	36.5084	39.1121	18.0995	58.2684	37.7324	23.678	126.929	147.053	67.4102
TX73_RS09840	RPA1926	XRE family transcriptional regulator	582.674	218.204	354.75	501.108	490.521	333.465	454.656	611.148	851.497
TX73_RS09845	RPA1927	rubrerythrin	99.3029	51.4632	26.5459	68.6272	48.3447	46.3694	206	143.006	69.1841
TX73_RS09850	RPA1928	ferredoxin	42.3498	57.6388	24.1327	28.4868	30.6576	25.6511	100.919	45.8699	62.9753
TX73_RS09860	RPA1930	DNA-binding response regulator	1363.95	797.68	1050.98	881.795	925.623	716.259	1472.17	1554.18	1425.37
TX73_RS09865	RPA1931	chemotaxis protein	414.736	561.978	549.019	678.503	629.66	815.904	460.898	230.698	259.884
TX73_RS09870	RPA1932	sensor histidine kinase	153.335	269.667	164.102	170.921	200.453	193.37	301.717	174.036	185.378
TX73_RS09875	RPA1933	glutamine-synthetase adenylyltransferase	759.375	985.006	1353.84	1004.81	1100.14	1275.65	743.887	951.125	777.878
TX73_RS09880	RPA1934	hypothetical protein	208.828	265.55	281.146	145.024	175.692	240.726	162.303	257.681	169.412
TX73_RS09885	RPA1935	AraC family transcriptional regulator	552.007	303.633	307.692	86.7551	153.288	101.618	210.161	217.207	172.96
TX73_RS09890	RPA1936	autotransporter domain-containing protein	188.383	303.633	155.656	137.254	155.646	123.323	471.302	218.556	160.543
TX73_RS09895	RPA1937	IS110 family transposase	1.46034	5.14632	4.82654	2.58971	2.35828	0.986583	0	2.69823	5.32186
TX73_RS09900	RPA1938	PAS domain-containing protein	1019.32	1193.95	1455.2	2469.28	2078.82	1849.84	587.827	671.859	766.347
TX73_RS09905	RPA1939	cation-efflux pump	417.656	358.184	440.421	378.097	540.045	544.594	280.908	557.184	426.636
TX73_RS09910	RPA1940	quinone oxidoreductase	552.007	555.803	733.634	546.428	466.939	544.594	228.888	511.314	512.672
TX73_RS09915	RPA1941	nitronate monooxygenase	811.947	749.305	727.6	2348.86	1913.74	1570.64	293.393	713.681	722.886
TX73_RS09920	RPA1942	FAA hydrolase family protein	197.145	138.951	106.184	437.66	323.084	359.116	167.505	299.503	274.963
TX73_RS09925	RPA1943	2-dehydropantoate 2-reductase	343.179	240.848	167.722	714.759	721.633	829.716	457.777	832.403	646.606
oxlT	RPA1944	oxalate/formate MFS antiporter	229.273	185.268	133.936	484.275	696.871	605.762	758.453	1720.12	1275.47
frc	RPA1945	formyl-CoA--oxalate CoA-transferase	261.4	257.316	153.243	721.233	831.292	795.186	962.372	1933.28	1307.4
TX73_RS09950	RPA1947	pyrroloquinoline quinone biosynthesis protein B	2498.64	628.881	1309.2	763.963	1218.05	1152.33	2232.7	8655.91	8797.92
TX73_RS09955	RPA1948	pyrroloquinoline quinone biosynthesis protein PqqC	598.738	345.833	494.72	208.471	369.07	288.082	745.968	2390.63	1271.92
pqqD	RPA1949	pyrroloquinoline quinone biosynthesis protein PqqD	106.605	89.546	82.0511	16.8331	44.8073	35.517	41.6161	105.231	279.397
TX73_RS09965	RPA1950	pyrroloquinoline quinone biosynthesis protein PqqE	476.07	249.082	228.054	154.087	222.857	184.491	457.777	1192.62	869.237
TX73_RS09970	RPA1951	HlyD family secretion protein	99.3029	83.3704	31.3725	32.3713	27.1202	29.5975	63.4645	24.284	35.479
TX73_RS09975	RPA1952	DUF1656 domain-containing protein	7.30168	1.02926	2.41327	9.06397	4.71655	7.89266	12.4848	8.09468	0.886976
TX73_RS09980	RPA1953	FUSC family protein	173.78	144.097	57.9184	58.2684	49.5238	26.6377	247.616	17.5385	99.3413
TX73_RS09985	RPA1954	TetR/AcrR family transcriptional regulator	46.7308	55.5803	31.3725	54.3838	43.6281	49.3291	142.535	29.6805	42.5749
TX73_RS09990	RPA1955	S-(hydroxymethyl)glutathione dehydrogenase/class III alcohol dehydrogenase	893.726	950.011	907.389	1858.11	1765.17	1760.06	1259.93	2750.84	1307.4
TX73_RS09995	RPA1956	ATP-binding protein	582.674	551.686	834.991	221.42	275.918	260.458	217.444	172.687	229.727
TX73_RS10000	RPA1957	flavin-dependent oxidoreductase	886.424	327.306	465.761	142.434	198.095	202.249	474.423	321.089	572.987
TX73_RS10005	RPA1958	TetR/AcrR family transcriptional regulator	1064.59	126.6	141.176	341.841	266.485	269.337	392.231	186.178	180.056
TX73_RS10010	RPA1959	efflux RND transporter periplasmic adaptor subunit	830.932	290.253	365.61	209.766	252.336	291.042	261.141	116.024	193.361
TX73_RS10015	RPA1960	efflux RND transporter periplasmic adaptor subunit	347.56	191.443	147.209	103.588	103.764	163.773	121.727	48.5681	82.4888
TX73_RS10020	RPA1961	AcrB/AcrD/AcrF family protein	1051.44	692.695	715.534	1380.31	1047.07	1060.58	493.15	245.539	286.493
TX73_RS10025	RPA1962	hypothetical protein	49.6515	41.1706	34.9924	60.8581	51.8821	52.2889	17.6868	17.5385	19.5135
TX73_RS10030	RPA1963	alpha/beta hydrolase	521.34	345.833	337.858	536.069	415.057	512.036	265.302	221.255	149.899
TX73_RS10035	RPA1964	hypothetical protein	292.067	225.409	255.806	145.024	203.991	192.384	141.495	89.0415	90.4716
TX73_RS10040	RPA1965	adenylate/guanylate cyclase domain-containing protein	344.639	345.833	471.794	558.082	475.193	454.815	358.939	430.367	255.449
TX73_RS10045	RPA1966	TetR family transcriptional regulator	481.911	307.75	272.699	631.888	496.417	534.728	353.737	1292.45	860.367
TX73_RS10050	RPA1967	efflux RND transporter periplasmic adaptor subunit	37.9688	91.6045	27.7526	16.8331	9.43311	14.7987	232.01	64.7575	166.752
TX73_RS10055	RPA1968	AcrB/AcrD/AcrF family protein	223.432	244.965	135.143	106.178	81.3605	71.0339	471.302	138.959	237.71
TX73_RS10060	RPA1969	tRNA dihydrouridine(20/20a) synthase DusA	309.591	297.457	334.238	402.699	445.714	442.976	304.838	406.083	443.488
TX73_RS10065	RPA1970	TIGR02281 family clan AA aspartic protease	58.4135	80.2826	68.7781	46.6147	36.5533	43.4096	48.8989	28.3314	31.9311
TX73_RS10070	RPA1971	DUF1289 domain-containing protein	29.2067	46.3169	32.5791	12.9485	10.6122	21.7048	23.9292	13.4911	34.5921
TX73_RS10075	RPA1972	two-component sensor histidine kinase	308.131	390.091	581.598	437.66	512.925	449.882	323.565	169.988	240.371
TX73_RS10080	RPA1973	NAD(P)-dependent oxidoreductase	343.179	401.413	343.891	732.887	715.737	661.01	183.111	234.746	353.903
TX73_RS10085	RPA1974	iron-sulfur cluster carrier protein ApbC	309.591	378.769	425.942	640.952	692.154	767.561	189.353	385.846	494.046
TX73_RS10090	RPA1975	ABC transporter substrate-binding protein	7247.65	10134.1	10568.9	53134.3	45446.3	39189	8622.85	33103.2	17501.8
TX73_RS10095	RPA1976	C4-dicarboxylate ABC transporter	657.152	1334.96	1499.85	4882.89	4369.89	4412.98	656.494	1063.1	1059.94
TX73_RS10100	RPA1977	C4-dicarboxylate ABC transporter	328.576	1136.31	1218.7	3393.81	3057.51	3246.84	347.494	679.953	816.018
TX73_RS10105	RPA1978	cyclic pyranopterin monophosphate synthase	1112.78	743.129	914.629	883.09	1065.94	1141.48	2848.62	4284.78	1579.7
TX73_RS10110	RPA1979	hypothetical protein	903.949	1752.84	1698.94	2673.87	2548.12	3085.04	536.847	1359.91	1353.53
gph	RPA1980	phosphoglycolate phosphatase	271.623	549.627	781.899	666.849	802.993	845.501	393.272	654.32	613.787
TX73_RS10120	RPA1981	ribose-5-phosphate isomerase	559.309	430.233	442.835	977.614	775.873	924.428	484.827	530.202	531.299
TX73_RS10125	RPA1982	DUF2059 domain-containing protein	2738.13	1488.32	1363.5	5254.51	3864.04	3496.45	1165.25	1380.14	1372.15
gor	RPA1983	glutathione-disulfide reductase	2317.55	1180.57	1326.09	2300.95	2011.61	2296.76	915.554	1973.75	1437.79
TX73_RS10135	RPA1984	3-deoxy-7-phosphoheptulonate synthase class II	1153.67	1353.48	1466.06	2856.45	2418.41	2840.37	1678.17	2053.35	1671.95
TX73_RS10140	RPA1985	diacylglycerol kinase	17.524	51.4632	42.2322	10.3588	18.8662	24.6646	27.0504	6.74557	10.6437
TX73_RS10145	RPA1986	NAD+ synthase	538.864	655.642	818.098	907.692	926.803	988.556	870.816	1185.87	896.733
TX73_RS10150	RPA1987	hypothetical protein	5.84135	50.434	61.5383	216.24	167.438	153.907	94.6766	56.6628	55.8795
TX73_RS10155	RPA1988	AraC family transcriptional regulator	30.6671	303.633	238.914	1485.2	690.975	688.635	605.514	862.084	797.392
TX73_RS10160	RPA1990	sulfatase	29.2067	106.014	66.3649	249.907	165.079	177.585	389.11	323.787	148.125
TX73_RS10165	RPA1991	phenol degradation protein	58.4135	98.8094	59.1251	222.715	133.243	128.256	442.171	116.024	97.5674
TX73_RS10170	RPA1992	PIN domain-containing protein	109.525	138.951	179.788	594.337	578.957	410.418	178.949	381.799	212.874
TX73_RS25065	RPA1993	AbrB/MazE/SpoVT family DNA-binding domain-containing protein	121.208	171.887	136.35	482.98	385.578	342.344	168.545	233.397	180.056
TX73_RS10175	RPA1994	cupin domain-containing protein	927.314	598.003	709.501	947.832	1318.28	1214.48	876.018	3799.1	1964.65
TX73_RS10180	RPA1995	DUF2865 domain-containing protein	6140.72	1163.07	1153.54	407.879	537.687	528.808	1079.94	631.385	549.925
TX73_RS10185	RPA1996	hypothetical protein	150.415	190.414	200.301	249.907	205.17	267.364	139.414	110.627	204.005
TX73_RS10190	RPA1997	cysteine--tRNA ligase	1311.38	884.138	935.141	2280.24	1853.61	2039.27	699.15	957.871	886.976
TX73_RS10195	RPA1999	GNAT family N-acetyltransferase	240.956	186.297	424.735	482.98	509.388	570.245	89.4746	105.231	171.186
TX73_RS10200	RPA2000	citramalate synthase	988.648	1182.63	1569.83	3458.55	2116.55	2803.87	494.191	531.551	558.795
TX73_RS10205	RPA2001	acetolactate synthase large subunit	811.947	915.016	882.05	990.562	905.578	904.696	514.999	791.93	924.229
TX73_RS10210	RPA2002	FAD-binding oxidoreductase	804.646	796.651	936.348	890.859	903.22	912.589	317.323	986.202	1021.8
TX73_RS10215	RPA2003	cytochrome c	665.914	283.048	318.551	550.312	325.442	317.68	552.453	1343.72	530.412
TX73_RS10220	RPA2004	TIGR00730 family Rossman fold protein	216.13	235.702	336.651	436.365	358.458	408.445	462.979	470.841	314.877
TX73_RS10225	RPA2005	ABC transporter ATP-binding protein/permease	766.677	658.729	989.44	916.756	753.469	782.36	884.342	709.634	907.377
TX73_RS10230	RPA2006	phosphatidylserine decarboxylase proenzyme	1286.56	1444.06	1485.37	2295.77	1583.58	2059.98	714.756	1162.94	1013.81
[truncated: 2,877 more rows]

## Sheet: Table S2
Table S2. List of primers used in this study
Primer Name	Sequence (5' -> 3')	Target	Purpose
badE deletion in SA008.1.07
badE-Up-Fw-HindIII	GATCTAAGCTTCACCGCCGCC	Upstream of badE	Amplification for construction of pS202badDEF plasmid
badE-Dn-Rv-BamHI	GATCGGATCCGGATTGATGTTGATCGTC	Downstream of badE	Amplification for construction of pS202badDEF plasmid
dbadFsmaI-f	CTTCCCCGGGCTAAGGGAGGAGG	pS202badDEF plasmid	Amplification for generating pS202∆badE plasmid
dbadDsmaI-r	TAGCCCCGGGACAGTTCGATCGACTTG	pS202badDEF plasmid	Amplification for generating pS202∆badE plasmid
∆badE_1	GACGACCGGCATGCTCGACAG	SA∆badE	Sanger sequencing to verify deletion mutant
∆badE_2	ACGAGCCGTGGAACGTACCGTC	SA∆badE	Sanger sequencing to verify deletion mutant
∆badE_3	GACGATACAAATTCCTCGTAGGCGCTCG	SA∆badE	Sanger sequencing to verify deletion mutant
∆badE_4	CTATTCGTATAGGGACAATCCGATATGTCGATGG	SA∆badE	Sanger sequencing to verify deletion mutant
∆badE_5	GTTGGCGTATAACATAGTATCGACGGAGC	SA∆badE	Sanger sequencing to verify deletion mutant
∆badE_6	GCAATAGTTGGCGAAGTAATCGCAACATCC	SA∆badE	Sanger sequencing to verify deletion mutant
∆badE_7	GACAGGACACCAAGGGCATTCAGATCG	SA∆badE	Sanger sequencing to verify deletion mutant
∆badE_8	ATGGGCAAGGGCTTGGTTGATCGAAC	SA∆badE	Sanger sequencing to verify deletion mutant
hbaB deletion in SA008.1.07
hbaB-XbaI-For	CCGTCTAGAACACCACGTCGTCTTCG	Upstream of hbaB	Amplification for construction of pk18hbaB plasmid
hbaB-HindIII-rev	CACTAAGCTTACGGGCGAGCAGTG	Downstream of hbaB	Amplification for construction of pk18hbaB plasmid
hbaB-ATW-for	TGGTCGACGGTATTGATAAGGTCACG	pk18hbaB plasmid	Amplification for generating pk18∆hbaB plasmid
hbaB-ATW-rev	CCATGACCAAAGTCAAGCAATCGTCAC	pk18hbaB plasmid	Amplification for generating pk18∆hbaB plasmid
Delta_hbaB_fwd	CAGCAGCAGCCCGACCTTCAA	SA∆hbaB	Amplify mutantion region
Delta_hbaB_rev	GATCGCATTGGCGACGGCATTC	SA∆hbaB	Amplify mutantion region
DhbaB_seq1	CGATCTTCCCTTCGCGAGCGATC	SA∆hbaB	Sanger sequencing to verify deletion mutant
DhbaB_seq2	GATGCCGCTGACCTTGAAGATGTC	SA∆hbaB	Sanger sequencing to verify deletion mutant
DhbaB_seq3	GCCGTAACGTATCAAATACCGAGTCG	SA∆hbaB	Sanger sequencing to verify deletion mutant
DhbaB_seq4	CAGCCGGGTGTTGAGAAGCACC	SA∆hbaB	Sanger sequencing to verify deletion mutant
DhbaB_seq5	GTCAGCAAGGCGTTGGCACTCG	SA∆hbaB	Sanger sequencing to verify deletion mutant
DhbaB_seq6	GCTGCCTCGAGATCGATCCGTC	SA∆hbaB	Sanger sequencing to verify deletion mutant
DhbaB_seq7	GACGCGCACCCTCAACGATCTG	SA∆hbaB	Sanger sequencing to verify deletion mutant
DhbaB_seq8	CGAGAGCTTCTTCATCGGCAGC	SA∆hbaB	Sanger sequencing to verify deletion mutant
vanARB operon deletion in SA008.1.07
pK18msb_fwd	AAAGTGCGTCGGGTGATG	pK18mobsacB plasmid	Linearize pk18mobsacB plasmid
pK18msb_rev	TGTTTCCAGTCGGTAGATATTCCACAAAACAGC	pK18mobsacB plasmid	Linearize pk18mobsacB plasmid
USVan_fwd	atatctaccgactggaaacaGTCGCTGGCTGGCTGCTG	Upstream of vanARB	Amplification for construction of pKΔvanARB
USVan_rev	cgtcggcggcCGTGGCCTCCCTGTGCATTATTG	Upstream of vanARB	Amplification for construction of pKΔvanARB
DSVan_fwd	ggaggccacgGCCGCCGACGTTCTGGGAC	Downstream of vanARB	Amplification for construction of pKΔvanARB
DSVan_rev	agcatcacccgacgcactttGGCGAGCGGCAACGTCTG	Downstream of vanARB	Amplification for construction of pKΔvanARB
van-fwd	GATCGATTCCATTCTGGTCTGGCTTCTGGT	SA∆Van	Amplify mutantion region
van_rev	GACGTGATCTATCGTGGCGAGAAGGGTAAG	SA∆Van	Amplify mutantion region
van_seq1	GATTCGGCTTGGTCGGCAACGTCGTG	SA∆Van	Sanger sequencing to verify deletion mutant
van_seq2	CCTGTACGAATACGACGCCGTCAG	SA∆Van	Sanger sequencing to verify deletion mutant
van_seq3	GCTGCTGCTCAACGAAGAAATGAGC	SA∆Van	Sanger sequencing to verify deletion mutant
van_seq4	CTGAACCCAATCAATAATGCACAGGGAGG	SA∆Van	Sanger sequencing to verify deletion mutant
van_seq5	CAGCCGATTAGCAAGCAGAATCTTGAT	SA∆Van	Sanger sequencing to verify deletion mutant
van_seq6	GAACGTGTACCACAGCTTCCACAGCTC	SA∆Van	Sanger sequencing to verify deletion mutant
Expressio of vanARB in SA∆Van of CGA009
pBBR1MCS5_fwd	AGCTGTTTCCTGTGTGAAATTGTTATCCGCTC	pBBR1MCS5 plasmid	Linearize pBBR1MCS5 plasmid
pBBR1MCS5_rev	GCGTTAATATTTTGTTAAAATTCGCGTTAAATTTTTGTTAAATC	pBBR1MCS5 plasmid	Linearize pBBR1MCS5 plasmid
Van_operon_fwd	gaattttaacaaaatattaacgcTTAGGCGACTGCCCCCGG	vanARB operon	Amplification for construction of pBRvanARB plasmid
Van_operon_rev	atttcacacaggaaacagctATGCCCGCCTTTCCGCTC	vanARB operon	Amplification for construction of pBRvanARB plasmid
pBRvan_fwd	CTGCCACTCATCGCAGTCGGCCTATTG	NEB 5-alpha E. coli with pBRvanARB plasmid	Colony PCR
pBRvan_rev	GCTTCCGGCTCGTATGTTGTGTGGAATTG	NEB 5-alpha E. coli with pBRvanARB plasmid	Colony PCR
pBRvan_seq1	GAAGGTCTCGAAGCACAAATCGCTCG	pBRvanARB plasmid	Sanger sequencing to verify plasmid
pBRvan_seq2	CGTCGATCATCACCGCAACGTTAATATG	pBRvanARB plasmid	Sanger sequencing to verify plasmid
pBRvan_seq3	CTGAGCCGCACAGTTCGTTGAGCAG	pBRvanARB plasmid	Sanger sequencing to verify plasmid
pBRvan_seq4	GGCGTCGATGTTGAGATTGTAGAACAC	pBRvanARB plasmid	Sanger sequencing to verify plasmid
pBRvan_seq5	GAGGTCCATCAGATTGTCGACGACGAG	pBRvanARB plasmid	Sanger sequencing to verify plasmid
Expressio of vanAB in SA∆Van
vanA-Fw	cggcgaagcgcatTTACTCCGCCGCCTGCAG	vanA	Amplification for construction of pBRvanAB plasmid
vanA-Rv	atttcacacaggaaacagctATGCCCGCCTTTCCGCTC	vanA	Amplification for construction of pBRvanAB plasmid
vanB-Fw	gaattttaacaaaatattaacgcTTAGGCGACTGCCCCCGG	vanB	Amplification for construction of pBRvanAB plasmid
vanB-Rv	ggcggcggagtaaATGCGCTTCGCCGAACAG	vanB	Amplification for construction of pBRvanAB plasmid
pBRvanAB_seq1	TTAACGACCCTGCCCTGAAC	pBRvanAB plasmid	Sanger sequencing to verify plasmid
pBRvanAB_seq2	GAAGGTCTCGAAGCACAAATCGCTCG	pBRvanAB plasmid	Sanger sequencing to verify plasmid
pBRvanAB_seq3	GAGGTCGGATGGGTGATGTC	pBRvanAB plasmid	Sanger sequencing to verify plasmid
pBRvanAB_seq4	CTGCGCTTCGAGGATGATCT	pBRvanAB plasmid	Sanger sequencing to verify plasmid
pBRvanAB_seq5	ATCGTCGTTCCAGTGCATGT	pBRvanAB plasmid	Sanger sequencing to verify plasmid
rpa2160 deletion in SA008.1.07
US2160_fwd	gcagccgcgcGATCGTTCTGTCCCTGATCGGAG	Upstream of rpa2160	Amplification for construction of pKΔ2160
US2160_rev	agcatcacccgacgcactttGACCGGAGCGGTCCGTTG	Upstream of rpa2160	Amplification for construction of pKΔ2160
DS2160_fwd	atatctaccgactggaaacaGTCGCCGGGGCAGGCGCC	Downstream of rpa2160	Amplification for construction of pKΔ2160
DS2160_rev	cagaacgatcGCGCGGCTGCGCTCAAAGCTCC	Downstream of rpa2160	Amplification for construction of pKΔ2160
RPA2160amp_fwd	TCAAACGCGGGGAGGTCAAG	SA∆2160	Amplify mutantion region
RPA2160amp_rev	ATTTCGACAAAGCTTCGCCGTTC	SA∆2160	Amplify mutantion region
RPA2160_seq1	TGACCTGATCAGCTAACCACCACG	SA∆2160	Sanger sequencing to verify deletion mutant
RPA2160_seq2	AATCCACCGAAGACCACCAACCAG	SA∆2160	Sanger sequencing to verify deletion mutant
RPA2160_seq3	CACTGAGCGCTCCGAGACCCAGAAAC	SA∆2160	Sanger sequencing to verify deletion mutant
RPA2160_seq4	TTCATGGTGCAGTTCGTTCATCCC	SA∆2160	Sanger sequencing to verify deletion mutant
RPA2160_seq5	ACGATACGCGACGCGCATCACTC	SA∆2160	Sanger sequencing to verify deletion mutant
rpa4286 deletion in SA008.1.07
US4286_fwd	atatctaccgactggaaacaGACGCCAAGGCGCATCCG	Upstream of rpa4286	Amplification for construction of pKΔ4286
US4286_rev	actcggtgcgCGTCGCAATCTCCCTGATTTGAAATCG	Upstream of rpa4286	Amplification for construction of pKΔ4286
DS4286_fwd	gattgcgacgCGCACCGAGTCATTCCGG	Downstream of rpa4286	Amplification for construction of pKΔ4286
DS4286_rev	agcatcacccgacgcactttTCGTTCTCGAAGCTGTTGG	Downstream of rpa4286	Amplification for construction of pKΔ4286
Delta4286_fwd	CACCTCGACCAGCTGTTCGTCCAG	SA∆4286	Amplify mutantion region
Delta4286_rev	CTTCGACACTATCTCGGTGGTGCACG	SA∆4286	Amplify mutantion region
Delta4286_seq1	ATGACACCATCCACGCGCTGTACGACC	SA∆4286	Sanger sequencing to verify deletion mutant
Delta4286_seq2	GAACTTCCTGTGCAACATCGGCTAC	SA∆4286	Sanger sequencing to verify deletion mutant
Delta4286_seq3	TCGCACGCATCCCGGAATGACGGTG	SA∆4286	Sanger sequencing to verify deletion mutant
rpa1972 deletion in SA008.1.07 or CGA009
RPA1972-US_fwd	taatgcagctggcacgacagGACCACACCACGGCTTCAG	Upstream of rpa41972	Amplification for construction of pKΔ1972
RPA1972-US_rev	agtcccgatcCCAACACAAATCCTGCGC	Upstream of rpa1972	Amplification for construction of pKΔ1972
RPA1972-DS_fwd	tttgtgttggGATCGGGACTTGCGGGAG	Downstream of rpa1972	Amplification for construction of pKΔ1972
RPA1972-DS_rev	gactggctttctacgtgttcGCGGTCGAGGAAGCTCATG	Downstream of rpa1972	Amplification for construction of pKΔ1972
Delta1972_seq1	GATCGACACCATCTCCAAGG	SA∆1972	Sanger sequencing to verify deletion mutant
Delta1972_seq2	AGTCTGCATGATCAATCCGC	SA∆1972	Sanger sequencing to verify deletion mutant
Delta1972_seq3	GTGGTGCTGACTTACGAGAC	SA∆1972	Sanger sequencing to verify deletion mutant

## Sheet: Table S3
Table S3. Comparing the expression values of R. palustris strain SA008.1.07 grown aerobically on vanillic acid compared to growth on succinate. Yellow ratios are those with p-value ≤ 0.05. Genes of vanARB operon is in red.
Gene Name	Locus Tag	Description	RPKM SA008.1.07 Vanillic Acid Avg	RPKM SA008.1.07 Succinate Avg		SA008.1.07 Vanillic Acid vs SA008.1.07 Succinate Linear Fold Change	SA008.1.07 Vanillic Acid vs SA008.1.07 Succinate Log2 Fold Change
TX73_RS05175	RPA1009	cytochrome P450	372.232	4.00603		92.918	6.53789
TX73_RS18490	RPA3620	GntR family transcriptional regulator	515.432	7.61679		67.6705	6.08046
TX73_RS18495	RPA3621	oxidoreductase	756.501	11.3761		66.4989	6.05526
TX73_RS06155	RPA1205	L-threonine dehydrogenase	258.066	4.36163		59.1674	5.88673
TX73_RS18485	RPA3619	aromatic ring-hydroxylating dioxygenase subunit alpha	1376.48	25.631		53.7038	5.74695
ligK	RPA4698	4-carboxy-4-hydroxy-2-oxoadipate aldolase/oxaloacetate decarboxylase	863.902	22.3115		38.7199	5.275
TX73_RS24010	RPA4696	4-oxalomesaconate tautomerase	1404.46	41.371		33.9478	5.08525
TX73_RS24030	RPA4700	2-pyrone-4,6-dicarboxylate hydrolase	805.634	24.6153		32.729	5.0325
TX73_RS25375	WP_085977315.1	hypothetical protein	404.372	12.8012		31.5886	4.98133
TX73_RS24025	RPA4699	NAD(P)-dependent oxidoreductase	601.763	19.2148		31.3177	4.9689
TX73_RS24015	RPA4697	amidohydrolase	1550	49.5454		31.2844	4.96737
pobA	RPA1781	4-hydroxybenzoate 3-monooxygenase	289.466	9.82564		29.4603	4.8807
TX73_RS24040	RPA4702	protocatechuate 3,4-dioxygenase subunit beta	1657.93	56.2809		29.4582	4.8806
TX73_RS24045	RPA4703	gfo/Idh/MocA family oxidoreductase	3017.5	110.551		27.2951	4.77057
ligA	RPA4701	protocatechuate 4,5-dioxygenase subunit alpha	1879.24	80.3697		23.3824	4.54735
TX73_RS03790	RPA0735	formate dehydrogenase accessory sulfurtransferase FdhD	335.415	20.0106		16.7618	4.06711
TX73_RS20530	RPA4026	ABC transporter ATP-binding protein	168.263	10.5181		15.9976	3.99978
TX73_RS20545	RPA4029	ABC transporter substrate-binding protein	1670.59	107.234		15.579	3.96153
TX73_RS20540	RPA4028	branched-chain amino acid ABC transporter permease	348.869	22.6169		15.4251	3.94721
TX73_RS20535	RPA4027	branched-chain amino acid ABC transporter permease	174.2	11.5966		15.0216	3.90897
TX73_RS03800	RPA0737	MFS transporter	1946.4	137.777		14.1271	3.8204
TX73_RS03785	RPA0734	formate dehydrogenase subunit alpha	878.051	64.4503		13.6237	3.76804
TX73_RS03795	RPA0736	formate dehydrogenase	265.901	19.5705		13.5868	3.76413
TX73_RS05690	RPA1114	DUF2852 domain-containing protein	5488.16	415.017		13.2239	3.72508
TX73_RS03780	RPA0733	formate dehydrogenase subunit beta	524.644	41.8701		12.5303	3.64735
TX73_RS20525	RPA4025	ABC transporter ATP-binding protein	149.077	12.8483		11.6029	3.53641
TX73_RS06160	RPA1206	aldehyde dehydrogenase	539.792	47.8379		11.2838	3.49618
TX73_RS03775	RPA0732	NADH-quinone oxidoreductase subunit E	257.598	27.1077		9.50278	3.24835
TX73_RS04680	RPA0910	pirin family protein	59.296	8.10717		7.31402	2.87066
TX73_RS09100	RPA1784	C4-dicarboxylate ABC transporter permease	155.635	23.4993		6.62296	2.72748
TX73_RS09095	WP_041810326.1	TRAP transporter small permease	361.872	58.934		6.14029	2.61831
TX73_RS09090	RPA1782	C4-dicarboxylate ABC transporter	1254.86	205.945		6.09316	2.60719
TX73_RS09105	RPA1785	DUF3237 domain-containing protein	278.909	50.3811		5.53598	2.46884
TX73_RS20520	RPA4024	5-methyltetrahydropteroyltriglutamate--homocysteine S-methyltransferase	1331.74	326.149		4.08322	2.02971
TX73_RS18325	WP_042441214.1	hypothetical protein	77.3927	19.4107		3.98711	1.99534
TX73_RS09080	WP_042440937.1	PaaI family thioesterase	47.3998	12.3514		3.83761	1.94021
wrbA	RPA0909	NAD(P)H dehydrogenase (quinone)	49.1446	13.8876		3.53875	1.82324
rbcL	RPA1559	ribulose bisphosphate carboxylase large chain	21.5739	6.50502		3.31651	1.72966
TX73_RS11740	RPA2302	AMP-binding protein	90.7952	29.7772		3.04915	1.60841
TX73_RS11745	RPA2303	3-hydroxyacyl-CoA dehydrogenase	70.4185	23.5457		2.99072	1.58049
TX73_RS11710	RPA2296	hypothetical protein	67.2508	23.222		2.89599	1.53406
TX73_RS20880	RPA4096	efflux RND transporter periplasmic adaptor subunit	55.3023	19.7983		2.79329	1.48196
TX73_RS17615	RPA3452	PaaI family thioesterase	7.3189	2.63306		2.77962	1.47489
TX73_RS20875	RPA4095	hydrophobe/amphiphile efflux-1 family RND transporter	29.8334	11.2466		2.65267	1.40744
TX73_RS13405	RPA2628	amino acid ABC transporter substrate-binding protein	31.5661	12.1495		2.59814	1.37748
TX73_RS00710	RPA0139	methyl-accepting chemotaxis protein	132.807	52.2927		2.53968	1.34465
TX73_RS13400	RPA2627	carboxylesterase/lipase family protein	21.0034	8.29803		2.53114	1.33979
TX73_RS09115	RPA1787	feruloyl-CoA synthase	84.5418	34.702		2.43623	1.28465
TX73_RS00570	RPA0111	sulfite exporter TauE/SafE family protein	0.776572	0.320617		2.42211	1.27627
TX73_RS11750	RPA2304	acetyl-CoA C-acyltransferase	61.3081	25.9456		2.36295	1.24059
TX73_RS04460	RPA0866	nucleoside diphosphate kinase regulator	346.204	147.009		2.35499	1.23572
TX73_RS09110	RPA1786	enoyl-CoA hydratase	83.7732	35.6613		2.34914	1.23213
TX73_RS11755	RPA2305	acyl-CoA dehydrogenase	72.4536	31.4044		2.30712	1.20609
TX73_RS00740	RPA0145	two-component system response regulator	48.1275	21.0198		2.28963	1.19511
TX73_RS22520	RPA4415	efflux RND transporter periplasmic adaptor subunit	15.8317	6.92129		2.28739	1.1937
TX73_RS20870	RPA4094	universal stress protein UspA	43.2463	18.9285		2.28472	1.19201
TX73_RS06430	RPA1260	universal stress protein	64.3479	28.1973		2.28206	1.19034
TX73_RS11705	RPA2295	hypothetical protein	86.6483	38.0936		2.27462	1.18562
TX73_RS04455	RPA0865	homospermidine synthase	730.804	322.037		2.26932	1.18226
TX73_RS12005	RPA2355	nitrogenase NifB	2.46054	1.08898		2.25949	1.176
TX73_RS09980	RPA1953	FUSC family protein	4.21149	1.86768		2.25493	1.17308
TX73_RS11905	RPA2335	hypothetical protein	0.360767	0.162755		2.21662	1.14836
TX73_RS13355	RPA2618	sulfonate ABC transporter substrate-binding protein	99.2689	44.9578		2.20805	1.14277
TX73_RS00715	RPA0140	chemotaxis protein CheW	77.2879	35.0087		2.20768	1.14253
TX73_RS04450	RPA0864	hypothetical protein	141.357	64.2658		2.19957	1.13722
TX73_RS11015	RPA2162	autotransporter domain-containing protein	20.596	9.36675		2.19884	1.13674
TX73_RS13385	RPA2624	aliphatic sulfonate ABC transporter substrate-binding protein	354.826	162.433		2.18445	1.12727
TX73_RS00725	RPA0142	chemotaxis protein CheA	45.2345	20.7598		2.17895	1.12363
TX73_RS13305	RPA2608	aliphatic sulfonate ABC transporter substrate-binding protein	71.0673	32.8149		2.1657	1.11483
TX73_RS06425	RPA1259	carbonate dehydratase	35.7415	16.6541		2.1461	1.10172
TX73_RS09985	RPA1954	TetR/AcrR family transcriptional regulator	7.45903	3.48853		2.13816	1.09637
TX73_RS18160	RPA3556	ArsR family transcriptional regulator	34.956	16.4321		2.1273	1.08902
TX73_RS12000	RPA2354	radical SAM protein	0.781842	0.374257		2.08905	1.06285
TX73_RS00730	RPA0143	response regulator	41.8066	20.2101		2.0686	1.04866
TX73_RS20950	WP_011159644.1	hypothetical protein	39.6627	19.2898		2.05615	1.03995
TX73_RS06420	WP_042440857.1	hypothetical protein	259.892	127.475		2.03876	1.0277
TX73_RS11950	RPA2344	hypothetical protein	23.7472	11.7524		2.02063	1.0148
TX73_RS09125	RPA1789	branched-chain amino acid ABC transporter substrate-binding protein	1181.99	587.021		2.01353	1.00973
TX73_RS04230	RPA0820	glutathione transferase GstA	207.868	103.285		2.01256	1.00903
TX73_RS00720	RPA0141	chemotaxis protein	48.5396	24.131		2.01151	1.00828

## Sheet: Table S4
Table S4. Compare transcripts of aerobic and anaerobic life style genes
AEROBIC LIFE STYLE GENES
Gene_Name	Alt_Locus_Tag	Desc	Average RPKM Expression Value	Average of All Aerobic Genes		Fold Change of Avg Anaerobic vs Avg Aerobic	t-test of Avg Anaerobic vs Avg Aerobic (p-value)
coxB	RPA0831	cytochrome c oxidase subunit II	524.972	433.621		32.2284	0.0126782
ctaD	RPA0832	cytochrome c oxidase subunit I	433.019
TX73_RS04305	RPA0835	cytochrome c oxidase assembly protein	102.231
TX73_RS04310	RPA0836	cytochrome c oxidase subunit 3	259.175
TX73_RS06725	RPA1319	cytochrome d ubiquinol oxidase subunit II	43.2778
TX73_RS07420	RPA1453	cytochrome c oxidase subunit 3 family protein	25.7392
TX73_RS07725	RPA1514	oxygen-dependent coproporphyrinogen oxidase	533.559
TX73_RS21345	RPA4183	aa3-type cytochrome c oxidase subunit IV	1147.6
TX73_RS22750	RPA4452	cytochrome d ubiquinol oxidase subunit I	370.819
TX73_RS24515	RPA4793	cytochrome ubiquinol oxidase subunit I	874.469
cydB	RPA4794	cytochrome d ubiquinol oxidase subunit II	454.967
ANAEROBIC LIFE STYLE GENES
Gene_Name	Alt_Locus_Tag	Desc	Average RPKM Expression Value	Average of All Anaerobic Genes
ccoS	RPA0012	cbb3-type cytochrome oxidase assembly protein CcoS	48.3311	13974.9
ccoG	RPA0015	cytochrome c oxidase accessory protein CcoG	4777.43
ccoP	RPA0016	cytochrome-c oxidase%2C cbb3-type subunit III	7109.81
TX73_RS00090	RPA0017	CcoQ/FixQ family Cbb3-type cytochrome c oxidase assembly chaperone	738.387
ccoO	RPA0018	cytochrome-c oxidase%2C cbb3-type subunit II	6224.59
ccoN	RPA0019	cytochrome-c oxidase%2C cbb3-type subunit I	16677.3
TX73_RS05160	RPA1006	protocatechuate 4%2C5-dioxygenase subunit alpha	1503.91
TX73_RS05165	RPA1007	protocatechuate 3%2C4-dioxygenase subunit beta	3553.25
hemA	RPA1554	5-aminolevulinate synthase	23881.4
TX73_RS07680	RPA1505	hydroxymethylbilane synthase	2010.58
bchI	RPA1506	magnesium chelatase ATPase subunit I	1221.04
bchD	RPA1507	magnesium chelatase ATPase subunit D	578.309
bchC	RPA1521	chlorophyll synthesis pathway protein BchC	7078.49
TX73_RS07760	RPA1522	chlorophyllide a reductase iron protein subunit X	6718.33
bchY	RPA1523	chlorophyllide a reductase subunit Y	5746.5
bchZ	RPA1524	chlorophyllide a reductase subunit Z	7231.73
TX73_RS07780	RPA1525	light-harvesting protein	198042
TX73_RS07785	RPA1526	light-harvesting protein	78481.3
TX73_RS07790	RPA1527	reaction center protein L chain	38686.8
TX73_RS07795	RPA1528	photosynthetic reaction center subunit M	49561.1
TX73_RS07805	RPA1530	bacteriochlorophyll/chlorophyll a synthase	810.899
TX73_RS07810	RPA1531	MFS transporter	790.558
TX73_RS07815	RPA1532	geranylgeranyl diphosphate reductase	2223.12
TX73_RS07820	RPA1533	tryptophan-rich sensory protein	430.653
TX73_RS07825	RPA1534	hypothetical protein	96.3408
TX73_RS07830	RPA1535	cytochrome c2	25296.6
ppsR	RPA1536	transcriptional regulator PpsR	4163.3
TX73_RS07845	RPA1539	biliverdin-producing heme oxygenase	462.074
TX73_RS07850	RPA1540	cobalamin-binding protein	278.819
bchF	RPA1541	2-vinyl bacteriochlorophyllide hydratase	2292.53
TX73_RS07860	RPA1542	ferredoxin:protochlorophyllide reductase (ATP-dependent) subunit N	2550.66
TX73_RS07865	RPA1543	ferredoxin:protochlorophyllide reductase (ATP-dependent) subunit B	3885.52
TX73_RS07870	RPA1544	magnesium chelatase subunit H	9404.39
TX73_RS07875	RPA1545	ferredoxin:protochlorophyllide reductase (ATP-dependent) iron-sulfur ATP-binding protein	4428
TX73_RS07880	RPA1546	magnesium protoporphyrin IX methyltransferase	1929.69
TX73_RS07885	RPA1547	MFS transporter	3292.29
puhA	RPA1548	photosynthetic reaction center subunit H	23478.8
hemN	RPA1666	oxygen-independent coproporphyrinogen III oxidase	4085.69
bchJ	RPA1667	bacteriochlorophyll 4-vinyl reductase	1900.81
bchE	RPA1668	magnesium-protoporphyrin IX monomethyl ester anaerobic oxidative cyclase	14516
TX73_RS18225	RPA3568	photosystem reaction center subunit H	6782.44
Notes on Column Contents:
Average RPKM Expression Value: Averaged RPKM expression values across all experiments used in this study.
Average of all Aerobic Genes / Average of all Anaerobic Genes: The averaged value of the averaged values for all the genes within each group.
Fold Change of Avg Anaerobic vs Avg Aerobic: Average RPKM for all Anaerobic Genes vs Average RPKM for all Aerobic Genes.
t-test of Avg Anaerobic vs Avg Aerobic (p-value): p-value resulting from an unpaired t-test comparing the average RPKM values for the aerobic and anaerobic genes.

## Sheet: Table S5
Table S5. List of re-sequenced Rhodopseudomonas palustris strains
Strain name	Note
CGA009	Wild type
SA008.1.07	Figure 2
SA008.1.03	Figure 2
SA008.1.04	Figure 2
SA008.1.05	Figure 2
SA008.1.06	Figure 2
SA008.1.08	Figure 2
SA008.1.10	Figure 2
SA008.1.11	Figure 2
SA008.1.12	Figure 2
SA009.0.03	Strain obtained by plating SA008.1.07 on solid media containing syringic acid as the sole organic carbon source
SA009.0.04	Strain obtained by plating SA008.1.07 on solid media containing syringic acid as the sole organic carbon source
SA009.0.05	Strain obtained by plating SA008.1.07 on solid media containing syringic acid as the sole organic carbon source
SA009.0.06	Strain obtained by plating SA008.1.07 on solid media containing syringic acid as the sole organic carbon source
SA009.0.07	Strain obtained by plating SA008.1.07 on solid media containing syringic acid as the sole organic carbon source
SA009.0.08	Strain obtained by plating SA008.1.07 on solid media containing syringic acid as the sole organic carbon source
SA009.0.11	Strain obtained by plating SA008.1.07 on solid media containing syringic acid as the sole organic carbon source
SA009.0.13	Strain obtained by plating SA008.1.07 on solid media containing syringic acid as the sole organic carbon source

## Sheet: Table S6
Table S6. Full list of mutations identified in adapted strains conferring anaerobic degradation of syringic acid
Position	Reference	Alteration	Mutation Type	Amino Acid Change	Gene	Name	Function	Occurrence of mutation
826195	C	A	INDEL	-	upstream rpa0746	-	-	17 of 17 strains
2221051	TC	T	Frame Shift	-	rpa1972	-	two component sensor histidine kinase	17 of 17 strains*
2795227	G	A	Non_Synonymous	Glycine -> Aspartic Acid	rpa2457	-	hypothetical protein	16 of 17 strains
3685350	T	G	Non_Synonymous	Threonine -> Proline	rpa3268	rpoB	RNAP Beta	11 of 17 strains
4272362	C	G	Non_Synonymous	Alanine -> Proline	rpa3775		MexW/MexI family multidrug efflux RND transporter permease subunit	6 of 17 strains
3680952	C	A	Non_Synonymous	Lysine -> Asparagine	rpa3267	rpoC	RNAP Beta'	6 of 17 strains
2867333	G	C	Non_Synonymous	Alanine -> Glycine	WP_085977337.1		hypothetical protein	3 of 17 strains
1233418	CGCTGGCGCCGGACAATCTCGACGACCCGGCGAAACTCCGTGATGCGGTGCAAACCGTCACGCTGCTGGCGC	CGCTGGCGC	Codon Change plus Codon Deletion	Deletion & Proline -> Leucine	rpa1129	-	TetR/AcrR Tx Regulator	2 of 17 strains
2007022	GC	GCC	Frame Shift	-	rpa1790	-	GGDEF domain containing protein	2 of 17 strains
2297596	CA	C	Frame Shift	-	upstream rpa2039 / upstream rpa2041	-	-	2 of 17 strains
2301888	C	T	Non_Synonymous	Serine -> Asparagine	rpa2045	bioB	biotin synthase	2 of 17 strains
2816240	CGCGGCCGGTGCGGCCG	CGCGGCCG	Codon Deletion	Deletion & Threonine -> Isoleucine	rpa2477	-	hypothetical protein	2 of 17 strains
2816249	T	C	Non_Synonymous	Threonine -> Alanine	rpa2477	-	hypothetical protein	2 of 17 strains
212524	TA	T	INDEL	-	upstream rpa0189	-	-	1 of 17 strains
212525	ATT	AT	INDEL	-	upstream rpa0189	-	-	1 of 17 strains
226239	G	A	Non_Synonymous	Threonine -> Isoleucine	rpa0202	acnA	aconitate hydratase	1 of 17 strains
234142	A	T	Non_Synonymous	Glutamic Acid -> Valine	rpa0210	-	RNA pseudouridine synthase	1 of 17 strains
304137	G	GT	INDEL	-	upstream rpa0276	-	-	1 of 17 strains
731741	A	T	Non_Synonymous	Glutamine -> Leucine	rpa0662	badB	ferredoxin	1 of 17 strains
1496416	A	G	Non_Synonymous	Isoleucine -> Valine	rpa1350	exbB2	biopolymer transporter	1 of 17 strains
3080599	C	T	Synonymous / Silent	Aspartic Acid -> Aspartic Acid	rpa2708	-	FUSC family protein	1 of 17 strains
3204876	A	G	Non_Synonymous	Isoleucine -> Threonine	rpa2831	secD	protein translocase subunit	1 of 17 strains
3870542	A	G	Non_Synonymous	Valine -> Alanine	rpa3429	cysE2	serine O-acetyltransferase	1 of 17 strains
3970679	C	T	INDEL	-	upstream WP_012496950.1 / upstream rpa3515	-	-	1 of 17 strains
5025676	G	C	Non_Synonymous	Arginine -> Proline	rpa4450	-	hypothetical protein	1 of 17 strains
5196371	T	G	INDEL	-	upstream rpa4610	-	-	1 of 17 strains
5365215	G	A	Non_Synonymous	Arginine -> Cysteine	rpa4753	-	hybrid sensor histidine kinase/response regulator	1 of 17 strains
* Mutation on RPA1972 was missed in whole genome sequencing of SA008.1.07, but was later confirmed by Sanger sequencing of the gene in SA008.1.07.
